# Supplementary material for: ﻿New species and records of limpets (Mollusca, Gastropoda) from the Pacific Costa Rica Margin
Source: Zookeys. 2024 Oct 9;1214:281–324. doi: 10.3897/zookeys.1214.128594 (PMC11491734; doi:10.3897/zookeys.1214.128594)
Supplement: XML Treatment for Bathyacmaea levinae [file zookeys.1214.128594-treatment1.xml]

<!DOCTYPE tp:taxon-treatment
  PUBLIC "-//TaxonX//DTD Taxonomic Treatment Publishing DTD v0 20100105//EN" "tax-treatment-NSO.dtd">
<tp:taxon-treatment xmlns:tp="http://www.plazi.org/taxpub"><tp:treatment-meta><kwd-group><label>Taxon classification</label><kwd>
                  <named-content content-type="kingdom">Animalia</named-content>
                </kwd><kwd>
                  <named-content content-type="order">Patellogastropoda</named-content>
                </kwd><kwd>
                  <named-content content-type="family">Pectinodontidae</named-content>
                </kwd></kwd-group><mixed-citation publication-type="journal"><person-group><name><surname>Betters</surname><given-names>Melissa J.</given-names></name><name><surname>Cortés</surname><given-names>Jorge</given-names></name><name><surname>Cordes</surname><given-names>Erik E.</given-names></name></person-group><article-title>﻿New species and records of limpets (<tp:taxon-name><tp:taxon-name-part taxon-name-part-type="phylum">Mollusca</tp:taxon-name-part></tp:taxon-name>, <tp:taxon-name><tp:taxon-name-part taxon-name-part-type="class">Gastropoda</tp:taxon-name-part></tp:taxon-name>) from the Pacific Costa Rica Margin</article-title><source>Zookeys</source><day>09</day><month>10</month><year>2024</year><volume>1214</volume><fpage>281</fpage><lpage>324</lpage><pub-id pub-id-type="doi">10.3897/zookeys.1214.128594</pub-id></mixed-citation></tp:treatment-meta><tp:nomenclature><label>﻿</label><tp:taxon-name>
                <object-id xmlns:xlink="http://www.w3.org/1999/xlink" content-type="arpha" xlink:type="simple">2EE62F9E-B3B7-57F2-9090-E71BD64C8FA3</object-id>
                <tp:taxon-name-part taxon-name-part-type="genus" reg="Bathyacmaea">Bathyacmaea</tp:taxon-name-part>
                <tp:taxon-name-part taxon-name-part-type="species" reg="levinae">levinae</tp:taxon-name-part>
                <object-id xmlns:xlink="http://www.w3.org/1999/xlink" content-type="zoobank" xlink:type="simple">https://zoobank.org/3ACA68B0-D822-4518-BC96-F6345718B7D9</object-id>
              </tp:taxon-name><tp:taxon-status xmlns:xlink="http://www.w3.org/1999/xlink" xlink:type="simple">sp. nov.</tp:taxon-status><xref ref-type="fig" rid="F3">Fig. 3</xref></tp:nomenclature><tp:treatment-sec sec-type="type material" id="SECID0ESIAI"><title>Type material examined.</title><p><bold><italic>Holotype</italic>.</bold> Costa Rica • whole organism; ethanol-fixed; Original label: “<italic><tp:taxon-name><tp:taxon-name-part taxon-name-part-type="genus" reg="Bathyacmaea">Bathyacmaea</tp:taxon-name-part><tp:taxon-name-part taxon-name-part-type="species" reg="levinae">levinae</tp:taxon-name-part></tp:taxon-name></italic> holotype, 1, whole organism, AD4971, Costa Rica Margin, Jaco Scar, <named-content xmlns:xlink="http://www.w3.org/1999/xlink" content-type="dwc:verbatimCoordinates" xlink:type="simple"><named-content content-type="geo-json" specific-use="{&#34;type&#34;:&#34;Point&#34;,&#34;coordinates&#34;:[-84.840700,9.117850]}" id="NCID0ELJAI" xlink:type="simple">9.11785, -84.8407</named-content></named-content>, 1800 m, from tubeworms.”; <abbrev xmlns:xlink="http://www.w3.org/1999/xlink" xlink:title="Scripps Institute of Oceanography Benthic Invertebrate Collection" id="ABBRID0EQJAI" xlink:type="simple">SIO-BIC</abbrev> M22535. <bold><italic>Paratypes</italic></bold>: • Same data as for holotype. Original label: “<italic><tp:taxon-name><tp:taxon-name-part taxon-name-part-type="genus" reg="Bathyacmaea">Bathyacmaea</tp:taxon-name-part><tp:taxon-name-part taxon-name-part-type="species" reg="levinae">levinae</tp:taxon-name-part></tp:taxon-name></italic> paratype, 1, whole organism, AD4971, Costa Rica Margin, Jaco Scar, <named-content xmlns:xlink="http://www.w3.org/1999/xlink" content-type="dwc:verbatimCoordinates" xlink:type="simple"><named-content content-type="geo-json" specific-use="{&#34;type&#34;:&#34;Point&#34;,&#34;coordinates&#34;:[-84.840700,9.117850]}" id="NCID0EFKAI" xlink:type="simple">9.11785, -84.8407</named-content></named-content>, 1800m, from tubeworms.”. <abbrev xmlns:xlink="http://www.w3.org/1999/xlink" xlink:title="Scripps Institute of Oceanography Benthic Invertebrate Collection" id="ABBRID0EKKAI" xlink:type="simple">SIO-BIC</abbrev> M22536. Costa Rica • 2 specimens; same data as for holotype; Original label: “<italic><tp:taxon-name><tp:taxon-name-part taxon-name-part-type="genus" reg="Bathyacmaea">Bathyacmaea</tp:taxon-name-part><tp:taxon-name-part taxon-name-part-type="species" reg="levinae">levinae</tp:taxon-name-part></tp:taxon-name></italic> paratype, 2, whole organisms, AD4971, Costa Rica Margin, Jaco Scar, <named-content xmlns:xlink="http://www.w3.org/1999/xlink" content-type="dwc:verbatimCoordinates" xlink:type="simple"><named-content content-type="geo-json" specific-use="{&#34;type&#34;:&#34;Point&#34;,&#34;coordinates&#34;:[-84.840700,9.117850]}" id="NCID0E3KAI" xlink:type="simple">9.11785, -84.8407</named-content></named-content>, 1720–1820 m, from tubeworms.”; MZUCR10674-01-02. Costa Rica • 2 specimens; Costa Rica Margin, Quepos Seep, <named-content xmlns:xlink="http://www.w3.org/1999/xlink" content-type="dwc:verbatimCoordinates" xlink:type="simple"><named-content content-type="geo-json" specific-use="{&#34;type&#34;:&#34;Point&#34;,&#34;coordinates&#34;:[-84.621580,9.031740]}" id="NCID0EELAI" xlink:type="simple">9.03174, -84.62158</named-content></named-content>; hydrocarbon seep; mussels; 1,409 m; 7 June 2017; AT37-13 ALVIN Dive 4924 leg.; Paratype; whole organism; ethanol-fixed; Original label: “<italic><tp:taxon-name><tp:taxon-name-part taxon-name-part-type="genus" reg="Bathyacmaea">Bathyacmaea</tp:taxon-name-part><tp:taxon-name-part taxon-name-part-type="species" reg="levinae">levinae</tp:taxon-name-part></tp:taxon-name></italic> paratype, 2, whole organisms, AD4924, Costa Rica Margin, Quepos Seep, <named-content xmlns:xlink="http://www.w3.org/1999/xlink" content-type="dwc:verbatimCoordinates" xlink:type="simple"><named-content content-type="geo-json" specific-use="{&#34;type&#34;:&#34;Point&#34;,&#34;coordinates&#34;:[-84.621580,9.031740]}" id="NCID0EXLAI" xlink:type="simple">9.03174, -84.62158</named-content></named-content>, 1409 m, from mussels.”; <abbrev xmlns:xlink="http://www.w3.org/1999/xlink" xlink:title="Scripps Institute of Oceanography Benthic Invertebrate Collection" id="ABBRID0E3LAI" xlink:type="simple">SIO-BIC</abbrev> M22532. Costa Rica • 2 specimens; Costa Rica Margin, Quepos Seep, <named-content xmlns:xlink="http://www.w3.org/1999/xlink" content-type="dwc:verbatimCoordinates" xlink:type="simple"><named-content content-type="geo-json" specific-use="{&#34;type&#34;:&#34;Point&#34;,&#34;coordinates&#34;:[-84.621580,9.031740]}" id="NCID0EDMAI" xlink:type="simple">9.03174, -84.62158</named-content></named-content>; hydrocarbon seep; mussels; 1,409 m; 7 June 2017; AT37-13 ALVIN Dive 4924 leg.; Paratype, whole organism; ethanol-fixed; Original label: “<italic><tp:taxon-name><tp:taxon-name-part taxon-name-part-type="genus" reg="Bathyacmaea">Bathyacmaea</tp:taxon-name-part><tp:taxon-name-part taxon-name-part-type="species" reg="levinae">levinae</tp:taxon-name-part></tp:taxon-name></italic> paratype, 2, whole organisms, AD4924, Costa Rica Margin, Quepos Seep, <named-content xmlns:xlink="http://www.w3.org/1999/xlink" content-type="dwc:verbatimCoordinates" xlink:type="simple"><named-content content-type="geo-json" specific-use="{&#34;type&#34;:&#34;Point&#34;,&#34;coordinates&#34;:[-84.621580,9.031740]}" id="NCID0EWMAI" xlink:type="simple">9.03174, -84.62158</named-content></named-content>, 1409 m, from mussels.”; MZUCR10672-02-03.</p></tp:treatment-sec><tp:treatment-sec sec-type="type locality" id="SECID0E2MAI"><title>Type locality.</title><p>Costa Rica • Costa Rica Margin, Jaco Scar, <named-content xmlns:xlink="http://www.w3.org/1999/xlink" content-type="dwc:verbatimCoordinates" xlink:type="simple"><named-content content-type="geo-json" specific-use="{&#34;type&#34;:&#34;Point&#34;,&#34;coordinates&#34;:[-84.840700,9.117850]}" id="NCID0EENAI" xlink:type="simple">9.11785, -84.8407</named-content></named-content>; hydrocarbon seep; tubeworms; 1,720–1,820 m; 17 October 2018; AT42-03 ALVIN Dive 4971 leg.</p></tp:treatment-sec><tp:treatment-sec sec-type="material" id="SECID0EJNAI"><title>Other material examined.</title><p>Costa Rica • 5 specimen(s); Costa Rica Margin, Jaco Scar; <named-content xmlns:xlink="http://www.w3.org/1999/xlink" content-type="dwc:verbatimCoordinates" xlink:type="simple"><named-content content-type="geo-json" specific-use="{&#34;type&#34;:&#34;Point&#34;,&#34;coordinates&#34;:[-84.839700,9.117375]}" id="NCID0ESNAI" xlink:type="simple">9.117375, -84.8397</named-content></named-content>; 1,811 m; 26 May 2017; AT37-13 ALVIN Dive 4911 leg.; Tubeworm, Erik Cordes Personal Collection (<abbrev xmlns:xlink="http://www.w3.org/1999/xlink" xlink:title="Erik Cordes, Personal Collection at Temple University" id="ABBRID0EXNAI" xlink:type="simple">EC</abbrev>) 5739 • 5 specimen(s); Costa Rica Margin, Jaco Scar; <named-content xmlns:xlink="http://www.w3.org/1999/xlink" content-type="dwc:verbatimCoordinates" xlink:type="simple"><named-content content-type="geo-json" specific-use="{&#34;type&#34;:&#34;Point&#34;,&#34;coordinates&#34;:[-84.839700,9.117375]}" id="NCID0E5NAI" xlink:type="simple">9.117375, -84.8397</named-content></named-content>; 1,794 m; 29 May 2017; AT37-13 ALVIN Dive 4914 leg.; Mussel, EC5760 • 1 specimen(s); Costa Rica Margin, Jaco Scar; <named-content xmlns:xlink="http://www.w3.org/1999/xlink" content-type="dwc:verbatimCoordinates" xlink:type="simple"><named-content content-type="geo-json" specific-use="{&#34;type&#34;:&#34;Point&#34;,&#34;coordinates&#34;:[-84.839530,9.117530]}" id="NCID0EGOAI" xlink:type="simple">9.11753, -84.83953</named-content></named-content>; 1,886 m; 29 May 2017; AT37-13 ALVIN Dive 4914 leg.; Mussel, Scripps Benthic Invertebrate Collection (<abbrev xmlns:xlink="http://www.w3.org/1999/xlink" xlink:title="Scripps Institute of Oceanography Benthic Invertebrate Collection" id="ABBRID0ELOAI" xlink:type="simple">SIO-BIC</abbrev>) M16154 • 5 specimen(s); Costa Rica Margin, Jaco Scar; <named-content xmlns:xlink="http://www.w3.org/1999/xlink" content-type="dwc:verbatimCoordinates" xlink:type="simple"><named-content content-type="geo-json" specific-use="{&#34;type&#34;:&#34;Point&#34;,&#34;coordinates&#34;:[-84.839661,9.117368]}" id="NCID0ESOAI" xlink:type="simple">9.117368, -84.839661</named-content></named-content>; 1,796 m; 30 May 2017; AT37-13 ALVIN Dive 4915 leg.; Tubeworm, EC5815 • 10 specimen(s); Costa Rica Margin, Quepos Seep; <named-content xmlns:xlink="http://www.w3.org/1999/xlink" content-type="dwc:verbatimCoordinates" xlink:type="simple"><named-content content-type="geo-json" specific-use="{&#34;type&#34;:&#34;Point&#34;,&#34;coordinates&#34;:[-84.620200,9.030480]}" id="NCID0E1OAI" xlink:type="simple">9.03048, -84.6202</named-content></named-content>; 1,409 m; 7 June 2017; AT37-13 ALVIN Dive 4924 leg.; <abbrev xmlns:xlink="http://www.w3.org/1999/xlink" xlink:title="Scripps Institute of Oceanography Benthic Invertebrate Collection" id="ABBRID0E6OAI" xlink:type="simple">SIO-BIC</abbrev> M16201 • 10 specimen(s); Costa Rica Margin, Quepos Seep; <named-content xmlns:xlink="http://www.w3.org/1999/xlink" content-type="dwc:verbatimCoordinates" xlink:type="simple"><named-content content-type="geo-json" specific-use="{&#34;type&#34;:&#34;Point&#34;,&#34;coordinates&#34;:[-84.620200,9.030480]}" id="NCID0EGPAI" xlink:type="simple">9.03048, -84.6202</named-content></named-content>; 1,409 m; 7 June 2017; AT37-13 ALVIN Dive 4924 leg.; <abbrev xmlns:xlink="http://www.w3.org/1999/xlink" xlink:title="Scripps Institute of Oceanography Benthic Invertebrate Collection" id="ABBRID0ELPAI" xlink:type="simple">SIO-BIC</abbrev> M16179 • 10 specimen(s); Costa Rica Margin, Jaco Scar; <named-content xmlns:xlink="http://www.w3.org/1999/xlink" content-type="dwc:verbatimCoordinates" xlink:type="simple"><named-content content-type="geo-json" specific-use="{&#34;type&#34;:&#34;Point&#34;,&#34;coordinates&#34;:[-84.842917,8.970430]}" id="NCID0ESPAI" xlink:type="simple">8.97043, -84.8429167</named-content></named-content>; 1,724 m; 17 October 2018; AT42-03 ALVIN Dive 4971 leg.; Tubeworm, EC7745 • 10 specimen(s); Costa Rica Margin, Jaco Scar; <named-content xmlns:xlink="http://www.w3.org/1999/xlink" content-type="dwc:verbatimCoordinates" xlink:type="simple"><named-content content-type="geo-json" specific-use="{&#34;type&#34;:&#34;Point&#34;,&#34;coordinates&#34;:[-84.842917,8.970430]}" id="NCID0E1PAI" xlink:type="simple">8.97043, -84.8429167</named-content></named-content>; 1,724 m; 17 October 2018; AT42-03 ALVIN Dive 4971 leg.; Tubeworm, EC7420 • 10 specimen(s); Costa Rica Margin, Jaco Scar; <named-content xmlns:xlink="http://www.w3.org/1999/xlink" content-type="dwc:verbatimCoordinates" xlink:type="simple"><named-content content-type="geo-json" specific-use="{&#34;type&#34;:&#34;Point&#34;,&#34;coordinates&#34;:[-84.842917,8.970430]}" id="NCID0ECQAI" xlink:type="simple">8.97043, -84.8429167</named-content></named-content>; 1,724 m; 17 October 2018; AT42-03 ALVIN Dive 4971 leg.; Tubeworm, EC7419 • 1 specimen(s); Costa Rica Margin, Jaco Scar; <named-content xmlns:xlink="http://www.w3.org/1999/xlink" content-type="dwc:verbatimCoordinates" xlink:type="simple"><named-content content-type="geo-json" specific-use="{&#34;type&#34;:&#34;Point&#34;,&#34;coordinates&#34;:[-84.839617,9.117433]}" id="NCID0EKQAI" xlink:type="simple">9.117433333, -84.83961667</named-content></named-content>; 1,796 m; 17 October 2018; AT42-03 ALVIN Dive 4971 leg.; Tubeworm, <abbrev xmlns:xlink="http://www.w3.org/1999/xlink" xlink:title="Scripps Institute of Oceanography Benthic Invertebrate Collection" id="ABBRID0EPQAI" xlink:type="simple">SIO-BIC</abbrev> M16731 • 10 specimen(s); Costa Rica Margin, Jaco Scar; <named-content xmlns:xlink="http://www.w3.org/1999/xlink" content-type="dwc:verbatimCoordinates" xlink:type="simple"><named-content content-type="geo-json" specific-use="{&#34;type&#34;:&#34;Point&#34;,&#34;coordinates&#34;:[-84.837282,8.970710]}" id="NCID0EWQAI" xlink:type="simple">8.97071, -84.8372817</named-content></named-content>; 1,785 m; 18 October 2018; AT42-03 ALVIN Dive 4972 leg.; Tubeworm, EC7336 • 10 specimen(s); Costa Rica Margin, Jaco Scar; <named-content xmlns:xlink="http://www.w3.org/1999/xlink" content-type="dwc:verbatimCoordinates" xlink:type="simple"><named-content content-type="geo-json" specific-use="{&#34;type&#34;:&#34;Point&#34;,&#34;coordinates&#34;:[-84.837282,8.970710]}" id="NCID0E5QAI" xlink:type="simple">8.97071, -84.8372817</named-content></named-content>; 1,785 m; 18 October 2018; AT42-03 ALVIN Dive 4972 leg.; Tubeworm, EC7320 • 1 specimen(s); Costa Rica Margin, Jaco Scar; <named-content xmlns:xlink="http://www.w3.org/1999/xlink" content-type="dwc:verbatimCoordinates" xlink:type="simple"><named-content content-type="geo-json" specific-use="{&#34;type&#34;:&#34;Point&#34;,&#34;coordinates&#34;:[-84.839583,9.117350]}" id="NCID0EGRAI" xlink:type="simple">9.11735, -84.83958333</named-content></named-content>; 1,795 m; 18 October 2018; AT42-03 ALVIN Dive 4972 leg.; Tubeworm, <abbrev xmlns:xlink="http://www.w3.org/1999/xlink" xlink:title="Scripps Institute of Oceanography Benthic Invertebrate Collection" id="ABBRID0ELRAI" xlink:type="simple">SIO-BIC</abbrev> M16795 • 1 specimen(s); Costa Rica Margin, Jaco Scar; <named-content xmlns:xlink="http://www.w3.org/1999/xlink" content-type="dwc:verbatimCoordinates" xlink:type="simple"><named-content content-type="geo-json" specific-use="{&#34;type&#34;:&#34;Point&#34;,&#34;coordinates&#34;:[-84.839528,9.117850]}" id="NCID0ESRAI" xlink:type="simple">9.11785, -84.83952833</named-content></named-content>; 1,784 m; 19 October 2018; AT42-03 ALVIN Dive 4973 leg.; Tubeworm, <abbrev xmlns:xlink="http://www.w3.org/1999/xlink" xlink:title="Scripps Institute of Oceanography Benthic Invertebrate Collection" id="ABBRID0EXRAI" xlink:type="simple">SIO-BIC</abbrev> M16748 • 10 specimen(s); Costa Rica Margin, Jaco Scar; <named-content xmlns:xlink="http://www.w3.org/1999/xlink" content-type="dwc:verbatimCoordinates" xlink:type="simple"><named-content content-type="geo-json" specific-use="{&#34;type&#34;:&#34;Point&#34;,&#34;coordinates&#34;:[-84.839533,8.970670]}" id="NCID0E5RAI" xlink:type="simple">8.97067, -84.839533</named-content></named-content>; 1,783 m; 23 10 2018; AT42-03 ALVIN Dive 4977 leg.; Mussel, EC7548 • 11 specimen(s); Costa Rica Margin, Jaco Scar; <named-content xmlns:xlink="http://www.w3.org/1999/xlink" content-type="dwc:verbatimCoordinates" xlink:type="simple"><named-content content-type="geo-json" specific-use="{&#34;type&#34;:&#34;Point&#34;,&#34;coordinates&#34;:[-84.840718,9.117567]}" id="NCID0EGSAI" xlink:type="simple">9.117567, -84.840718</named-content></named-content>; 1,760 m; 4 November 2018; AT42-03 ALVIN Dive 4989 leg.; Tubeworm, EC8894 • 1 specimen(s); Costa Rica Margin, Jaco Scar; <named-content xmlns:xlink="http://www.w3.org/1999/xlink" content-type="dwc:verbatimCoordinates" xlink:type="simple"><named-content content-type="geo-json" specific-use="{&#34;type&#34;:&#34;Point&#34;,&#34;coordinates&#34;:[-84.839450,9.117783]}" id="NCID0EOSAI" xlink:type="simple">9.117783333, -84.83945</named-content></named-content>; 1,783 m; 4 November 2018; AT42-03 ALVIN Dive 4989 leg.; Rock, <abbrev xmlns:xlink="http://www.w3.org/1999/xlink" xlink:title="Scripps Institute of Oceanography Benthic Invertebrate Collection" id="ABBRID0ETSAI" xlink:type="simple">SIO-BIC</abbrev> M16943 • 8 specimen(s); Costa Rica Margin, Quepos Seep; <named-content xmlns:xlink="http://www.w3.org/1999/xlink" content-type="dwc:verbatimCoordinates" xlink:type="simple"><named-content content-type="geo-json" specific-use="{&#34;type&#34;:&#34;Point&#34;,&#34;coordinates&#34;:[-84.620483,9.031817]}" id="NCID0E1SAI" xlink:type="simple">9.031816667, -84.62048333</named-content></named-content>; 1,400 m; 5 November 2018; AT42-03 ALVIN Dive 4990 leg.; Mussel, <abbrev xmlns:xlink="http://www.w3.org/1999/xlink" xlink:title="Scripps Institute of Oceanography Benthic Invertebrate Collection" id="ABBRID0E6SAI" xlink:type="simple">SIO-BIC</abbrev> M17001 • 4 specimen(s); Costa Rica Margin, Quepos Seep; <named-content xmlns:xlink="http://www.w3.org/1999/xlink" content-type="dwc:verbatimCoordinates" xlink:type="simple"><named-content content-type="geo-json" specific-use="{&#34;type&#34;:&#34;Point&#34;,&#34;coordinates&#34;:[-84.620483,9.031817]}" id="NCID0EGTAI" xlink:type="simple">9.031816667, -84.62048333</named-content></named-content>; 1,400 m; 5 November 2018; AT42-03 ALVIN Dive 4990 leg.; Mussel, <abbrev xmlns:xlink="http://www.w3.org/1999/xlink" xlink:title="Scripps Institute of Oceanography Benthic Invertebrate Collection" id="ABBRID0ELTAI" xlink:type="simple">SIO-BIC</abbrev> M16988 • 2 specimen(s); Costa Rica Margin, Quepos Seep; <named-content xmlns:xlink="http://www.w3.org/1999/xlink" content-type="dwc:verbatimCoordinates" xlink:type="simple"><named-content content-type="geo-json" specific-use="{&#34;type&#34;:&#34;Point&#34;,&#34;coordinates&#34;:[-84.620550,9.031817]}" id="NCID0ESTAI" xlink:type="simple">9.031816667, -84.62055</named-content></named-content>; 1,401 m; 5 November 2018; AT42-03 ALVIN Dive 4990 leg.; Combined Slurp, <abbrev xmlns:xlink="http://www.w3.org/1999/xlink" xlink:title="Scripps Institute of Oceanography Benthic Invertebrate Collection" id="ABBRID0EXTAI" xlink:type="simple">SIO-BIC</abbrev> M16920 • 1 specimen(s); Costa Rica Margin, Jaco Scar; <named-content xmlns:xlink="http://www.w3.org/1999/xlink" content-type="dwc:verbatimCoordinates" xlink:type="simple"><named-content content-type="geo-json" specific-use="{&#34;type&#34;:&#34;Point&#34;,&#34;coordinates&#34;:[-84.839855,9.117400]}" id="NCID0E5TAI" xlink:type="simple">9.1174, -84.839855</named-content></named-content>; 1,803.1 m; 7 January 2019; FK19-0106 SUBASTIAN Dive 214 leg.; Rock, EC9345 • 1 specimen(s); Costa Rica Margin, Jaco Scar; <named-content xmlns:xlink="http://www.w3.org/1999/xlink" content-type="dwc:verbatimCoordinates" xlink:type="simple"><named-content content-type="geo-json" specific-use="{&#34;type&#34;:&#34;Point&#34;,&#34;coordinates&#34;:[-84.839525,9.117775]}" id="NCID0EGUAI" xlink:type="simple">9.117775, -84.839525</named-content></named-content>; 1,803 m; 7 January 2019; FK19-0106 SUBASTIAN Dive 214 leg.; Rock, EC9338 • 1 specimen(s); Costa Rica Margin, Jaco Scar; <named-content xmlns:xlink="http://www.w3.org/1999/xlink" content-type="dwc:verbatimCoordinates" xlink:type="simple"><named-content content-type="geo-json" specific-use="{&#34;type&#34;:&#34;Point&#34;,&#34;coordinates&#34;:[-84.839855,9.117400]}" id="NCID0EOUAI" xlink:type="simple">9.1174, -84.839855</named-content></named-content>; 1,803 m; 7 January 2019; FK19-0106 SUBASTIAN Dive 214 leg.; Rock, EC9337 • 1 specimen(s); Costa Rica Margin, Jaco Scar; <named-content xmlns:xlink="http://www.w3.org/1999/xlink" content-type="dwc:verbatimCoordinates" xlink:type="simple"><named-content content-type="geo-json" specific-use="{&#34;type&#34;:&#34;Point&#34;,&#34;coordinates&#34;:[-84.839855,9.117400]}" id="NCID0EWUAI" xlink:type="simple">9.1174, -84.839855</named-content></named-content>; 1,812.41 m; 7 January 2019; FK19-0106 SUBASTIAN Dive 214 leg.; Mussel, EC9323.</p></tp:treatment-sec><tp:treatment-sec sec-type="diagnosis" id="SECID0E2UAI"><title>Diagnosis.</title><p>From tubeworms, <italic><tp:taxon-name><tp:taxon-name-part taxon-name-part-type="genus" reg="Bathyacmaea">Bathyacmaea</tp:taxon-name-part><tp:taxon-name-part taxon-name-part-type="species" reg="levinae">levinae</tp:taxon-name-part></tp:taxon-name></italic> sp. nov. may be diagnosed by their flat, serrated radular teeth and high, conical shells lacking any obvious axial sculpturing. On mussels, <italic><tp:taxon-name><tp:taxon-name-part taxon-name-part-type="genus" reg="Bathyacmaea">Bathyacmaea</tp:taxon-name-part><tp:taxon-name-part taxon-name-part-type="species" reg="levinae">levinae</tp:taxon-name-part></tp:taxon-name></italic> sp. nov. may be diagnosed through the combination of their ovate, evenly sloped, flattened shells lacking any obvious axial sculpturing with their radular characteristics. At the time of publication, these are the only <italic><tp:taxon-name><tp:taxon-name-part taxon-name-part-type="genus" reg="Bathyacmaea">Bathyacmaea</tp:taxon-name-part></tp:taxon-name></italic> species known from the Eastern Pacific Ocean.</p></tp:treatment-sec><tp:treatment-sec sec-type="description" id="SECID0E5VAI"><title>Description.</title><p><bold><italic>Shell</italic></bold> (Figs <xref ref-type="fig" rid="F3">3A, B</xref>, <xref ref-type="fig" rid="F5">5</xref>): Specimens exhibit uncoiled, patelliform shells. Holotype measures 8.1 mm in length, 5.2 mm in width, and 4.7 mm in maximum height. Shell roundness (width ÷ length) is 0.65. Shell sculpturing and ornamentation lacking but fine radial growth lines are present. Very fine axial striations present but not raised. Aperture opening is ovate and aperture lip is thick and unornamented. Shell slope is flattened to mildly convex. Shell apex is degraded and centrally located. Protoconch is unknown. Shell is thick, white, and semi-translucent. Shell microstructures are (in order from the outermost shell layer to the innermost): irregular spherulitic prismatic type-A, semi-foliated, concentric crossed lamellar structures, and radial crossed lamellar structures (Fig. <xref ref-type="fig" rid="F5">5</xref>).</p><p><bold><italic>Soft parts</italic></bold> (Fig. <xref ref-type="fig" rid="F3">3C</xref>): Soft tissue is white-to-yellowish in color. Mantle is thick with a flat margin. Foot follows the shape of the shell aperture in terms of its roundness. Margin of the foot sole is flat. Pallial tentacles are lacking. Operculum is absent. Two cephalic tentacles are present which are short, thick, and placed low on the head. Bipectinate gill extends from behind animal’s right cephalic tentacle. Eyes are absent. Oral lappets are absent but the oral opening is lined with thickened tissue ornamented with very fine frilling.</p><p><bold><italic>Radula</italic></bold> (Fig. <xref ref-type="fig" rid="F3">3P–R</xref>): Radula was obtained from the sequenced specimen (Fig. <xref ref-type="fig" rid="F3">3G–I</xref>), whose shell measured 10 mm in length, 7.0 mm in width, and 6.8 mm in height. Docoglossate radula with formula 0+1+0+1+0. Radular ribbon measures ~ 240 µm across. Rachidian teeth highly diminished and obscured by laterals. Lateral teeth are long, robust, and consisting of three distinct cusps that appear to be fused together. Lateral teeth may measure up to 400 µm in length. The first, most anterior, cusp forms a single sharp hook lacking denticle. The second cusp is longer than the first and falls in line with the third cusp such that it creates one continuous ridge. Eight or nine short, sharp denticles are present on this second cusp. The third, most posterior, cusp is the longest (~ 3 × the length of the second cusp) and forms a robust, serrated ridge with 25 or more short, sharp denticles that are indistinguishable from those on the second cusp. The third cusp’s posterior end curves inward towards the radular ribbon. The connecting point of the lateral teeth to the radular ribbon is located near the posterior end of the third cusp. Marginal teeth lacking.</p></tp:treatment-sec><tp:treatment-sec sec-type="variation" id="SECID0E1XAI"><title>Variation.</title><p>Two distinct morphotypes of <italic><tp:taxon-name><tp:taxon-name-part taxon-name-part-type="genus" reg="Bathyacmaea">Bathyacmaea</tp:taxon-name-part><tp:taxon-name-part taxon-name-part-type="species" reg="levinae">levinae</tp:taxon-name-part></tp:taxon-name></italic> sp. nov. are herein identified: One inhabiting tubeworms (Fig. <xref ref-type="fig" rid="F3">3A–I</xref>), and one inhabiting mussel shells (Fig. <xref ref-type="fig" rid="F3">3J–O</xref>). Holotype description applies to specimens found on tubeworms. <italic><tp:taxon-name><tp:taxon-name-part taxon-name-part-type="genus" reg="Bathyacmaea">Bathyacmaea</tp:taxon-name-part><tp:taxon-name-part taxon-name-part-type="species" reg="levinae">levinae</tp:taxon-name-part></tp:taxon-name></italic> sp. nov. found on mussel shells differ in that they exhibit rounder apertures, flatter shell margins, lower shell profiles, and greater apex erosion (Fig. <xref ref-type="fig" rid="F3">3J–N</xref>). Paratype specimens from mussel shells measure between 7.9–11.0 mm in length, 6.4–9.0 mm in width, and 3.0–4.5 mm in height. Measures of shell roundness (width ÷ length) for these paratypes are all between 0.81–0.85, distinguishing them from the roundness of the holotype (0.65).</p><p>Radulae of specimens found on mussels also differ (Fig. <xref ref-type="fig" rid="F3">3S–U</xref>). Formula remains 0+1+0+1+0 with tricuspid laterals, reduced rachidian teeth, and no marginals. All cusps of the lateral teeth are located at the very anterior end of a long, thin tooth shaft which connects to the radular ribbon at its far posterior end (Fig. <xref ref-type="fig" rid="F3">3S</xref>). The first, most anterior cusp of the lateral teeth is similar between morphotypes, being sharp, hooked, and lacking denticles. The second cusp of specimens found on mussels resembles the first cusp in terms of thickness, but with a blunt outer edge that lacks denticles and points forward (perpendicular to the radular ribbon). The third, most posterior cusp is short, thick, lacking denticles, and is fused with the second cusp. This third cusp is truncated and forms a sharp barb which faces outwards when situated on the radular ribbon. Under-developed teeth of this species (Fig. <xref ref-type="fig" rid="F3">3V</xref>) further differ. Rachidian and minor lateral teeth are highly reduced; Reduced minor lateral teeth present as thin and strand-like with pointed anterior ends. Major laterals exhibit broad, un-serrated cusps whose outermost end is twisted backwards, forming a lemniscate shape. The first tooth cusp forms a sharp barb, similar to the mature radular tooth (Fig. <xref ref-type="fig" rid="F3">3S</xref>).</p></tp:treatment-sec><tp:treatment-sec sec-type="distribution" id="SECID0EUZAI"><title>Distribution.</title><p><italic><tp:taxon-name><tp:taxon-name-part taxon-name-part-type="genus" reg="Bathyacmaea">Bathyacmaea</tp:taxon-name-part><tp:taxon-name-part taxon-name-part-type="species" reg="levinae">levinae</tp:taxon-name-part></tp:taxon-name></italic> sp. nov. has been collected from the hydrocarbon seep sites “Jaco Scar” (<named-content xmlns:xlink="http://www.w3.org/1999/xlink" content-type="dwc:verbatimCoordinates" xlink:type="simple"><named-content content-type="geo-json" specific-use="{&#34;type&#34;:&#34;Point&#34;,&#34;coordinates&#34;:[-84.840000,9.120000]}" id="NCID0EI1AI" xlink:type="simple">9.12, -84.84</named-content></named-content>) and “Quepos Seep” (<named-content xmlns:xlink="http://www.w3.org/1999/xlink" content-type="dwc:verbatimCoordinates" xlink:type="simple"><named-content content-type="geo-json" specific-use="{&#34;type&#34;:&#34;Point&#34;,&#34;coordinates&#34;:[-84.620000,9.030000]}" id="NCID0EQ1AI" xlink:type="simple">9.03, -84.62</named-content></named-content>) at the Pacific Costa Rica Margin. This species was sampled from both mussels and tubeworms between 1,400–1,890 m depth.</p></tp:treatment-sec><tp:treatment-sec sec-type="remarks" id="SECID0EV1AI"><title>Remarks.</title><p>Measurements of <italic><tp:taxon-name><tp:taxon-name-part taxon-name-part-type="genus" reg="Bathyacmaea">Bathyacmaea</tp:taxon-name-part><tp:taxon-name-part taxon-name-part-type="species" reg="levinae">levinae</tp:taxon-name-part></tp:taxon-name></italic> sp. nov. across the entire, sampled size range at the <abbrev xmlns:xlink="http://www.w3.org/1999/xlink" xlink:title="Costa Rica Margin" id="ABBRID0EG2AI" xlink:type="simple">CRM</abbrev> found divergent trends in growth between substrates culminating in the morphological differences observed (Fig. <xref ref-type="fig" rid="F4">4</xref>). These substrate-determined differences support previous studies that demonstrate radula and shell variability in <italic><tp:taxon-name><tp:taxon-name-part taxon-name-part-type="genus" reg="Bathyacmaea">Bathyacmaea</tp:taxon-name-part></tp:taxon-name></italic> (<xref ref-type="bibr" rid="B7">Chen et al. 2019</xref>). <italic><tp:taxon-name><tp:taxon-name-part taxon-name-part-type="genus" reg="Bathyacmaea">Bathyacmaea</tp:taxon-name-part><tp:taxon-name-part taxon-name-part-type="species" reg="levinae">levinae</tp:taxon-name-part></tp:taxon-name></italic> sp. nov. found on mussels at the <abbrev xmlns:xlink="http://www.w3.org/1999/xlink" xlink:title="Costa Rica Margin" id="ABBRID0EE3AI" xlink:type="simple">CRM</abbrev> most closely resemble the species <italic><tp:taxon-name><tp:taxon-name-part taxon-name-part-type="genus" reg="Bathyacmaea">Bathyacmaea</tp:taxon-name-part><tp:taxon-name-part taxon-name-part-type="species" reg="nipponica">nipponica</tp:taxon-name-part></tp:taxon-name></italic> Okutani, Tsuchida &amp; Fujikura, 1992. However, <italic><tp:taxon-name><tp:taxon-name-part taxon-name-part-type="genus" reg="Bathyacmaea">Bathyacmaea</tp:taxon-name-part><tp:taxon-name-part taxon-name-part-type="species" reg="levinae">levinae</tp:taxon-name-part></tp:taxon-name></italic> sp. nov. are genetically distinct from this species for both the mitochondrial <abbrev xmlns:xlink="http://www.w3.org/1999/xlink" xlink:title="mitochondrial cytochrome oxidase 1" id="ABBRID0E53AI" xlink:type="simple">CO1</abbrev> gene and the nuclear histone-3 gene. Furthermore, the inner shell layers of <italic><tp:taxon-name><tp:taxon-name-part taxon-name-part-type="genus" reg="Bathyacmaea">Bathyacmaea</tp:taxon-name-part><tp:taxon-name-part taxon-name-part-type="species" reg="levinae">levinae</tp:taxon-name-part></tp:taxon-name></italic> sp. nov. are comprised of concentric and radial crossed lamellar microstructures only, distinguishing them from <italic><tp:taxon-name><tp:taxon-name-part taxon-name-part-type="genus" reg="Bathyacmaea">Bathyacmaea</tp:taxon-name-part><tp:taxon-name-part taxon-name-part-type="species" reg="nipponica">nipponica</tp:taxon-name-part></tp:taxon-name></italic>, whose inner shell layers display an interspersion of semi-foliated microstructures and crossed lamellar structures (<xref ref-type="bibr" rid="B46">Sato et al. 2020</xref>). <italic><tp:taxon-name><tp:taxon-name-part taxon-name-part-type="genus" reg="Bathyacmaea">Bathyacmaea</tp:taxon-name-part><tp:taxon-name-part taxon-name-part-type="species" reg="levinae">levinae</tp:taxon-name-part></tp:taxon-name></italic> sp. nov. from mussel shells also closely resemble <italic><tp:taxon-name><tp:taxon-name-part taxon-name-part-type="genus" reg="Bathyacmaea">Bathyacmaea</tp:taxon-name-part><tp:taxon-name-part taxon-name-part-type="species" reg="subnipponica">subnipponica</tp:taxon-name-part></tp:taxon-name></italic> Sasaki, 2003, but lack its cancellated shell sculpture. <italic><tp:taxon-name><tp:taxon-name-part taxon-name-part-type="genus" reg="Bathyacmaea">Bathyacmaea</tp:taxon-name-part><tp:taxon-name-part taxon-name-part-type="species" reg="levinae">levinae</tp:taxon-name-part></tp:taxon-name></italic> sp. nov. found on tubeworms most closely resemble <italic><tp:taxon-name><tp:taxon-name-part taxon-name-part-type="genus" reg="Bathyacmaea">Bathyacmaea</tp:taxon-name-part><tp:taxon-name-part taxon-name-part-type="species" reg="kanesunosensis">kanesunosensis</tp:taxon-name-part></tp:taxon-name></italic> Sasaki, 2003, though its distribution is highly distinct from our specimens. Due to a lack of sequences published for <italic><tp:taxon-name><tp:taxon-name-part taxon-name-part-type="genus" reg="Bathyacmaea">B.</tp:taxon-name-part><tp:taxon-name-part taxon-name-part-type="species" reg="kanesunosensis">kanesunosensis</tp:taxon-name-part></tp:taxon-name></italic>, their genetic distinction remains unknown. At the time of publication, <italic><tp:taxon-name><tp:taxon-name-part taxon-name-part-type="genus" reg="Bathyacmaea">Bathyacmaea</tp:taxon-name-part><tp:taxon-name-part taxon-name-part-type="species" reg="levinae">levinae</tp:taxon-name-part></tp:taxon-name></italic> sp. nov. is the only <italic><tp:taxon-name><tp:taxon-name-part taxon-name-part-type="genus" reg="Bathyacmaea">Bathyacmaea</tp:taxon-name-part></tp:taxon-name></italic> species found in the Eastern Pacific.</p></tp:treatment-sec><tp:treatment-sec sec-type="etymology" id="SECID0EFABI"><title>Etymology.</title><p>This species is named for Dr. Lisa A. Levin from Scripps Institute of Oceanography for her significant contribution to deep-sea knowledge, especially in regard to hydrocarbon seeps.</p></tp:treatment-sec><tp:treatment-sec><!--Section generated to contain objects referenced in tp:taxon-treatment.--><fig id="F3" position="float" orientation="portrait"><object-id xmlns:xlink="http://www.w3.org/1999/xlink" content-type="doi" xlink:type="simple">10.3897/zookeys.1214.128594.figure3</object-id><object-id xmlns:xlink="http://www.w3.org/1999/xlink" content-type="zenodo_dep_id" xlink:type="simple">13917728</object-id><object-id xmlns:xlink="http://www.w3.org/1999/xlink" content-type="arpha" xlink:type="simple">6FB49EDB-324B-5224-B3F5-61C9A7507BAE</object-id><label>Figure 3.</label><caption><p><italic><tp:taxon-name><tp:taxon-name-part taxon-name-part-type="genus" reg="Bathyacmaea">Bathyacmaea</tp:taxon-name-part><tp:taxon-name-part taxon-name-part-type="species" reg="levinae">levinae</tp:taxon-name-part></tp:taxon-name></italic> sp. nov. <bold>A–C</bold> holotype from tubeworms at Jaco Scar, 1,724 m, AD4971, 17 October 2018 <bold>D–F</bold> paratype from tubeworms at Jaco Scar, 1,724 m, AD4971, 17 October 2018 <bold>G–I</bold> Sequenced specimen (GenBank Accession #<ext-link xmlns:xlink="http://www.w3.org/1999/xlink" xlink:href="OQ644578" ext-link-type="gen" xlink:type="simple">OQ644578</ext-link>) from tubeworms at Jaco Scar, 1,760 m, AD4989, 4 November 2018 <bold>J–L</bold> paratype from mussels at Quepos Seep, 1,409 m, AD4924, 7 June 2017 <bold>M–O</bold> sequenced specimen (GenBank Accession #<ext-link xmlns:xlink="http://www.w3.org/1999/xlink" xlink:href="OQ644573" ext-link-type="gen" xlink:type="simple">OQ644573</ext-link>) from mussels at Jaco Scar, 1,783 m, AD4977, 23 October 2018 <bold>P</bold> radula from specimen sampled from tubeworms <bold>Q</bold> closer view of the same radula <bold>R</bold> isolated radular tooth <bold>S</bold> isolated radular tooth from specimen sampled from mussels <bold>T, U</bold> radula from specimen sampled from mussels <bold>V</bold> under-developed (young) section of radula from the same specimen. Scale bars: 1 mm (<bold>A–O</bold>); 250 µm (<bold>P</bold>); 100 µm (<bold>Q–T</bold>); 50 µm (<bold>U</bold>);100 µm (<bold>V</bold>).</p></caption><graphic xmlns:xlink="http://www.w3.org/1999/xlink" xlink:href="zookeys-1214-281_article-128594__-g003.jpg" position="float" orientation="portrait" xlink:type="simple" id="oo_1150572.jpg"><uri content-type="original_file" xlink:type="simple">https://binary.pensoft.net/fig/1150572</uri></graphic></fig><fig id="F5" position="float" orientation="portrait"><object-id xmlns:xlink="http://www.w3.org/1999/xlink" content-type="doi" xlink:type="simple">10.3897/zookeys.1214.128594.figure5</object-id><object-id xmlns:xlink="http://www.w3.org/1999/xlink" content-type="zenodo_dep_id" xlink:type="simple">13917734</object-id><object-id xmlns:xlink="http://www.w3.org/1999/xlink" content-type="arpha" xlink:type="simple">E97CCAF0-5A5A-5372-8A11-4A7F07EF50B3</object-id><label>Figure 5.</label><caption><p>Shell microstructures of <italic><tp:taxon-name><tp:taxon-name-part taxon-name-part-type="genus" reg="Bathyacmaea">Bathyacmaea</tp:taxon-name-part><tp:taxon-name-part taxon-name-part-type="species" reg="levinae">levinae</tp:taxon-name-part></tp:taxon-name></italic> sp. nov. from tubeworms at Jaco Scar, 1,785, October 2018. For all images, the outer shell is oriented to be at the top of the image, and the inner shell is at the bottom <bold>A</bold> cross section of newer shell (closer to the shell margin). Outermost layer shows semi-foliated structure, followed by alternating bands of crossed lamellar structure in concentric and radial orientations <bold>B–D</bold> close-up views of A <bold>E</bold> cross section of older shell (closer to the apex). Outermost layer shows irregular spherulitic prismatic type-A structure, followed by semi-foliated and concentric crossed lamellar structures <bold>F–H</bold> close-up views of E. Abbreviations: SF = semi-foliated structure, cCL = concentric crossed lamellar structure, rCL = radial crossed lamellar structure, ISP-A = spherulitic prismatic type-A structure. Scale bars: 300 µm (<bold>A</bold>); 50 µm (<bold>B</bold>); 20 µm (<bold>C</bold>); 10 µm (<bold>D</bold>); 300 µm (<bold>E</bold>); 40 µm (<bold>F, G</bold>); 5 µm (<bold>H</bold>).</p></caption><graphic xmlns:xlink="http://www.w3.org/1999/xlink" xlink:href="zookeys-1214-281_article-128594__-g005.jpg" position="float" orientation="portrait" xlink:type="simple" id="oo_1150574.jpg"><uri content-type="original_file" xlink:type="simple">https://binary.pensoft.net/fig/1150574</uri></graphic></fig><fig id="F4" position="float" orientation="portrait"><object-id xmlns:xlink="http://www.w3.org/1999/xlink" content-type="doi" xlink:type="simple">10.3897/zookeys.1214.128594.figure4</object-id><object-id xmlns:xlink="http://www.w3.org/1999/xlink" content-type="zenodo_dep_id" xlink:type="simple">13917732</object-id><object-id xmlns:xlink="http://www.w3.org/1999/xlink" content-type="arpha" xlink:type="simple">EADFB0B6-70CB-55B6-AC7B-DED69C8EE502</object-id><label>Figure 4.</label><caption><p>Divergent trends in growth among <italic><tp:taxon-name><tp:taxon-name-part taxon-name-part-type="genus" reg="Bathyacmaea">Bathyacmaea</tp:taxon-name-part><tp:taxon-name-part taxon-name-part-type="species" reg="levinae">levinae</tp:taxon-name-part></tp:taxon-name></italic> sp. nov. Data from 52 individuals (Tubeworm, <italic>n</italic> = 33; Mussel, <italic>n</italic> = 19) are shown <bold>A</bold> specimens found on tubeworms become taller than those found on mussels as they grow, despite being similar in height at smaller sizes <bold>B</bold> specimens found on tubeworms become less round as they grow (<italic>m</italic> = -0.015, p &lt; 0.001), while specimens found on mussels remain approximately the same roundness regardless of size (p &gt; 0.1).</p></caption><graphic xmlns:xlink="http://www.w3.org/1999/xlink" xlink:href="zookeys-1214-281_article-128594__-g004.jpg" position="float" orientation="portrait" xlink:type="simple" id="oo_1150573.jpg"><uri content-type="original_file" xlink:type="simple">https://binary.pensoft.net/fig/1150573</uri></graphic></fig></tp:treatment-sec><ref-list><ref id="B7"><mixed-citation xmlns:xlink="http://www.w3.org/1999/xlink" xlink:type="simple"><person-group><name name-style="western"><surname>Chen</surname><given-names>C</given-names></name><name name-style="western"><surname>Watanabe</surname><given-names>H</given-names></name><name name-style="western"><surname>Nagai</surname><given-names>Y</given-names></name><name name-style="western"><surname>Toyofuku</surname><given-names>T</given-names></name><name name-style="western"><surname>Xu</surname><given-names>T</given-names></name><name name-style="western"><surname>Sun</surname><given-names>J</given-names></name><name name-style="western"><surname>Qiu</surname><given-names>JW</given-names></name><name name-style="western"><surname>Sasaki</surname><given-names>T</given-names></name></person-group> (<year>2019</year>) <article-title>Complex factors shape phenotypic variation in deep-sea limpets.</article-title><source>Biology Letters</source><volume>15</volume>(<issue>10</issue>): <fpage>20190504</fpage>. <ext-link xlink:href="10.1098/rsbl.2019.0504" ext-link-type="doi" xlink:type="simple">https://doi.org/10.1098/rsbl.2019.0504</ext-link></mixed-citation></ref><ref id="B46"><mixed-citation xmlns:xlink="http://www.w3.org/1999/xlink" xlink:type="simple"><person-group><name name-style="western"><surname>Sato</surname><given-names>K</given-names></name><name name-style="western"><surname>Watanabe</surname><given-names>HK</given-names></name><name name-style="western"><surname>Jenkins</surname><given-names>RG</given-names></name><name name-style="western"><surname>Chen</surname><given-names>C</given-names></name></person-group> (<year>2020</year>) <article-title>Phylogenetic constraint and phenotypic plasticity in the shell microstructure of vent and seep pectinodontid limpets.</article-title><source>Marine Biology</source><volume>167</volume>(<issue>6</issue>): <fpage>79</fpage>. <ext-link xlink:href="10.1007/s00227-020-03692-z" ext-link-type="doi" xlink:type="simple">https://doi.org/10.1007/s00227-020-03692-z</ext-link></mixed-citation></ref></ref-list></tp:taxon-treatment>
