# Supplementary material for: ﻿New species and records of limpets (Mollusca, Gastropoda) from the Pacific Costa Rica Margin
Source: Zookeys. 2024 Oct 9;1214:281–324. doi: 10.3897/zookeys.1214.128594 (PMC11491734; doi:10.3897/zookeys.1214.128594)
Supplement: XML Treatment for Paralepetopsis variabilis [file zookeys.1214.128594-treatment2.xml]

<!DOCTYPE tp:taxon-treatment
  PUBLIC "-//TaxonX//DTD Taxonomic Treatment Publishing DTD v0 20100105//EN" "tax-treatment-NSO.dtd">
<tp:taxon-treatment xmlns:tp="http://www.plazi.org/taxpub"><tp:treatment-meta><kwd-group><label>Taxon classification</label><kwd>
                  <named-content content-type="kingdom">Animalia</named-content>
                </kwd><kwd>
                  <named-content content-type="order">Patellogastropoda</named-content>
                </kwd><kwd>
                  <named-content content-type="family">Neolepetopsidae</named-content>
                </kwd></kwd-group><mixed-citation publication-type="journal"><person-group><name><surname>Betters</surname><given-names>Melissa J.</given-names></name><name><surname>Cortés</surname><given-names>Jorge</given-names></name><name><surname>Cordes</surname><given-names>Erik E.</given-names></name></person-group><article-title>﻿New species and records of limpets (<tp:taxon-name><tp:taxon-name-part taxon-name-part-type="phylum">Mollusca</tp:taxon-name-part></tp:taxon-name>, <tp:taxon-name><tp:taxon-name-part taxon-name-part-type="class">Gastropoda</tp:taxon-name-part></tp:taxon-name>) from the Pacific Costa Rica Margin</article-title><source>Zookeys</source><day>09</day><month>10</month><year>2024</year><volume>1214</volume><fpage>281</fpage><lpage>324</lpage><pub-id pub-id-type="doi">10.3897/zookeys.1214.128594</pub-id></mixed-citation></tp:treatment-meta><tp:nomenclature><label>﻿</label><tp:taxon-name>
                <object-id xmlns:xlink="http://www.w3.org/1999/xlink" content-type="arpha" xlink:type="simple">6A7CCB6C-9F96-5625-9220-9EAB3AA0D7C8</object-id>
                <tp:taxon-name-part taxon-name-part-type="genus" reg="Paralepetopsis">Paralepetopsis</tp:taxon-name-part>
                <tp:taxon-name-part taxon-name-part-type="species" reg="variabilis">variabilis</tp:taxon-name-part>
                <object-id xmlns:xlink="http://www.w3.org/1999/xlink" content-type="zoobank" xlink:type="simple">https://zoobank.org/BD92F9DD-83FD-4B3D-9883-950DDD9D0454</object-id>
              </tp:taxon-name><tp:taxon-status xmlns:xlink="http://www.w3.org/1999/xlink" xlink:type="simple">sp. nov.</tp:taxon-status><xref ref-type="fig" rid="F6">Fig. 6</xref></tp:nomenclature><tp:treatment-sec sec-type="type material" id="SECID0EQCBI"><title>Type material examined.</title><p><bold><italic>Holotype</italic>.</bold> Costa Rica • whole organism; ethanol-fixed; Original label: “<tp:taxon-name><tp:taxon-name-part taxon-name-part-type="genus" reg="Paralepetopsis">Paralepetopsis</tp:taxon-name-part><tp:taxon-name-part taxon-name-part-type="species" reg="variabilis">variabilis</tp:taxon-name-part></tp:taxon-name> holotype, 1, whole organism, AD4987, Costa Rica Margin, Mound 12, <named-content xmlns:xlink="http://www.w3.org/1999/xlink" content-type="dwc:verbatimCoordinates" xlink:type="simple"><named-content content-type="geo-json" specific-use="{&#34;type&#34;:&#34;Point&#34;,&#34;coordinates&#34;:[-84.311670,8.929820]}" id="NCID0EIDBI" xlink:type="simple">8.92982, -84.31167</named-content></named-content>, 996 m, from tubeworms.”; <abbrev xmlns:xlink="http://www.w3.org/1999/xlink" xlink:title="Scripps Institute of Oceanography Benthic Invertebrate Collection" id="ABBRID0ENDBI" xlink:type="simple">SIO-BIC</abbrev> M22537. <bold><italic>Paratypes</italic></bold>: Costa Rica • 9 specimens; same data as for holotype; Original label: “<italic><tp:taxon-name><tp:taxon-name-part taxon-name-part-type="genus" reg="Paralepetopsis">Paralepetopsis</tp:taxon-name-part><tp:taxon-name-part taxon-name-part-type="species" reg="variabilis">variabilis</tp:taxon-name-part></tp:taxon-name></italic> paratype, 9, whole organisms, AD4987, Costa Rica Margin, Mound 12, <named-content xmlns:xlink="http://www.w3.org/1999/xlink" content-type="dwc:verbatimCoordinates" xlink:type="simple"><named-content content-type="geo-json" specific-use="{&#34;type&#34;:&#34;Point&#34;,&#34;coordinates&#34;:[-84.311670,8.929820]}" id="NCID0ECEBI" xlink:type="simple">8.92982, -84.31167</named-content></named-content>, 996 m, from tubeworms.”; <abbrev xmlns:xlink="http://www.w3.org/1999/xlink" xlink:title="Scripps Institute of Oceanography Benthic Invertebrate Collection" id="ABBRID0EHEBI" xlink:type="simple">SIO-BIC</abbrev> M22538. Costa Rica • 10 specimens; same data as for holotype; Original label: “<italic><tp:taxon-name><tp:taxon-name-part taxon-name-part-type="genus" reg="Paralepetopsis">Paralepetopsis</tp:taxon-name-part><tp:taxon-name-part taxon-name-part-type="species" reg="variabilis">variabilis</tp:taxon-name-part></tp:taxon-name></italic> paratype, 10, whole organisms, AD4987, Costa Rica Margin, Mound 12, <named-content xmlns:xlink="http://www.w3.org/1999/xlink" content-type="dwc:verbatimCoordinates" xlink:type="simple"><named-content content-type="geo-json" specific-use="{&#34;type&#34;:&#34;Point&#34;,&#34;coordinates&#34;:[-84.311670,8.929800]}" id="NCID0EZEBI" xlink:type="simple">8.9298, -84.31167</named-content></named-content>, 996 m, from tubeworms.”; MZCR10675-01-10.</p></tp:treatment-sec><tp:treatment-sec sec-type="type locality" id="SECID0E5EBI"><title>Type locality.</title><p>Costa Rica • Costa Rica Margin, Mound 12, <named-content xmlns:xlink="http://www.w3.org/1999/xlink" content-type="dwc:verbatimCoordinates" xlink:type="simple"><named-content content-type="geo-json" specific-use="{&#34;type&#34;:&#34;Point&#34;,&#34;coordinates&#34;:[-84.311670,8.929820]}" id="NCID0EHFBI" xlink:type="simple">8.92982, -84.31167</named-content></named-content>; hydrocarbon seep; tubeworms; 996 m; 2 November 2018; AT42-03 ALVIN Dive 4987 leg.</p></tp:treatment-sec><tp:treatment-sec sec-type="material" id="SECID0EMFBI"><title>Other material examined.</title><p>Costa Rica • 11 specimen(s); Costa Rica Margin, Mound 11; <named-content xmlns:xlink="http://www.w3.org/1999/xlink" content-type="dwc:verbatimCoordinates" xlink:type="simple"><named-content content-type="geo-json" specific-use="{&#34;type&#34;:&#34;Point&#34;,&#34;coordinates&#34;:[-84.305400,8.920800]}" id="NCID0EVFBI" xlink:type="simple">8.9208, -84.3054</named-content></named-content>; 1,040 m; 25 February 2009; AT15-44 ALVIN Dive 4504 leg.; Tubeworm, <abbrev xmlns:xlink="http://www.w3.org/1999/xlink" xlink:title="Scripps Institute of Oceanography Benthic Invertebrate Collection" id="ABBRID0E1FBI" xlink:type="simple">SIO-BIC</abbrev> M11995 • 3 specimen(s); Costa Rica Margin, Jaco Scar; <named-content xmlns:xlink="http://www.w3.org/1999/xlink" content-type="dwc:verbatimCoordinates" xlink:type="simple"><named-content content-type="geo-json" specific-use="{&#34;type&#34;:&#34;Point&#34;,&#34;coordinates&#34;:[-84.841700,9.117200]}" id="NCID0EBGBI" xlink:type="simple">9.1172, -84.8417</named-content></named-content>; 1,866 m; 3 March 2009; AT15-44 ALVIN Dive 4509 leg.; <abbrev xmlns:xlink="http://www.w3.org/1999/xlink" xlink:title="Scripps Institute of Oceanography Benthic Invertebrate Collection" id="ABBRID0EGGBI" xlink:type="simple">SIO-BIC</abbrev> M12037 • 10 specimen(s); Costa Rica Margin, Mound 12; <named-content xmlns:xlink="http://www.w3.org/1999/xlink" content-type="dwc:verbatimCoordinates" xlink:type="simple"><named-content content-type="geo-json" specific-use="{&#34;type&#34;:&#34;Point&#34;,&#34;coordinates&#34;:[-84.312300,8.930500]}" id="NCID0ENGBI" xlink:type="simple">8.9305, -84.3123</named-content></named-content>; 1,001 m; 5 March 2009; AT15-44 ALVIN Dive 4511 leg.; <abbrev xmlns:xlink="http://www.w3.org/1999/xlink" xlink:title="Scripps Institute of Oceanography Benthic Invertebrate Collection" id="ABBRID0ESGBI" xlink:type="simple">SIO-BIC</abbrev> M12058 • 25 specimen(s); Costa Rica Margin, Mound 12; <named-content xmlns:xlink="http://www.w3.org/1999/xlink" content-type="dwc:verbatimCoordinates" xlink:type="simple"><named-content content-type="geo-json" specific-use="{&#34;type&#34;:&#34;Point&#34;,&#34;coordinates&#34;:[-84.312780,8.930420]}" id="NCID0EZGBI" xlink:type="simple">8.93042, -84.31278</named-content></named-content>; 999 m; 22 May 2017; AT37-13 ALVIN Dive 4907 leg.; <abbrev xmlns:xlink="http://www.w3.org/1999/xlink" xlink:title="Scripps Institute of Oceanography Benthic Invertebrate Collection" id="ABBRID0E5GBI" xlink:type="simple">SIO-BIC</abbrev> M16114 • 9 specimen(s); Costa Rica Margin, Jaco Scar; <named-content xmlns:xlink="http://www.w3.org/1999/xlink" content-type="dwc:verbatimCoordinates" xlink:type="simple"><named-content content-type="geo-json" specific-use="{&#34;type&#34;:&#34;Point&#34;,&#34;coordinates&#34;:[-84.836180,9.115380]}" id="NCID0EFHBI" xlink:type="simple">9.11538, -84.83618</named-content></named-content>; 1,859 m; 27 May 2017; AT37-13 ALVIN Dive 4912 leg.; <abbrev xmlns:xlink="http://www.w3.org/1999/xlink" xlink:title="Scripps Institute of Oceanography Benthic Invertebrate Collection" id="ABBRID0EKHBI" xlink:type="simple">SIO-BIC</abbrev> M16126 • 1 specimen(s); Costa Rica Margin, Jaco Scar; <named-content xmlns:xlink="http://www.w3.org/1999/xlink" content-type="dwc:verbatimCoordinates" xlink:type="simple"><named-content content-type="geo-json" specific-use="{&#34;type&#34;:&#34;Point&#34;,&#34;coordinates&#34;:[-84.836180,9.115380]}" id="NCID0ERHBI" xlink:type="simple">9.11538, -84.83618</named-content></named-content>; 1,859 m; 27 May 2017; AT37-13 ALVIN Dive 4912 leg.; <abbrev xmlns:xlink="http://www.w3.org/1999/xlink" xlink:title="Scripps Institute of Oceanography Benthic Invertebrate Collection" id="ABBRID0EWHBI" xlink:type="simple">SIO-BIC</abbrev> M16122 • 5 specimen(s); Costa Rica Margin, Jaco Scar; <named-content xmlns:xlink="http://www.w3.org/1999/xlink" content-type="dwc:verbatimCoordinates" xlink:type="simple"><named-content content-type="geo-json" specific-use="{&#34;type&#34;:&#34;Point&#34;,&#34;coordinates&#34;:[-84.839661,9.117368]}" id="NCID0E4HBI" xlink:type="simple">9.117368, -84.839661</named-content></named-content>; 1,796 m; 30 May 2017; AT37-13 ALVIN Dive 4915 leg.; Tubeworm, EC5815 • 3 specimen(s); Costa Rica Margin, Jaco Scar; <named-content xmlns:xlink="http://www.w3.org/1999/xlink" content-type="dwc:verbatimCoordinates" xlink:type="simple"><named-content content-type="geo-json" specific-use="{&#34;type&#34;:&#34;Point&#34;,&#34;coordinates&#34;:[-84.839661,9.117368]}" id="NCID0EFIBI" xlink:type="simple">9.117368, -84.839661</named-content></named-content>; 1,796 m; 30 May 2017; AT37-13 ALVIN Dive 4915 leg.; Tubeworm, EC5769 • 7 specimen(s); Costa Rica Margin, Jaco Scar; <named-content xmlns:xlink="http://www.w3.org/1999/xlink" content-type="dwc:verbatimCoordinates" xlink:type="simple"><named-content content-type="geo-json" specific-use="{&#34;type&#34;:&#34;Point&#34;,&#34;coordinates&#34;:[-84.839661,9.117368]}" id="NCID0ENIBI" xlink:type="simple">9.117368, -84.839661</named-content></named-content>; 1,796 m; 30 May 2017; AT37-13 ALVIN Dive 4915 leg.; Tubeworm, EC5731 • 49 specimen(s); Costa Rica Margin, Jaco Scar; <named-content xmlns:xlink="http://www.w3.org/1999/xlink" content-type="dwc:verbatimCoordinates" xlink:type="simple"><named-content content-type="geo-json" specific-use="{&#34;type&#34;:&#34;Point&#34;,&#34;coordinates&#34;:[-84.840956,9.118024]}" id="NCID0EVIBI" xlink:type="simple">9.118023533, -84.84095552</named-content></named-content>; 1,741 m; 31 May 2017; AT37-13 ALVIN Dive 4916 leg.; Tubeworm, EC5783 • 11 specimen(s); Costa Rica Margin, Jaco Scar; <named-content xmlns:xlink="http://www.w3.org/1999/xlink" content-type="dwc:verbatimCoordinates" xlink:type="simple"><named-content content-type="geo-json" specific-use="{&#34;type&#34;:&#34;Point&#34;,&#34;coordinates&#34;:[-84.842770,9.119300]}" id="NCID0E4IBI" xlink:type="simple">9.1193, -84.84277</named-content></named-content>; 1,854 m; 31 May 2017; AT37-13 ALVIN Dive 4916 leg.; <abbrev xmlns:xlink="http://www.w3.org/1999/xlink" xlink:title="Scripps Institute of Oceanography Benthic Invertebrate Collection" id="ABBRID0ECJBI" xlink:type="simple">SIO-BIC</abbrev> M16170 • 3 specimen(s); Costa Rica Margin, Mound 12; <named-content xmlns:xlink="http://www.w3.org/1999/xlink" content-type="dwc:verbatimCoordinates" xlink:type="simple"><named-content content-type="geo-json" specific-use="{&#34;type&#34;:&#34;Point&#34;,&#34;coordinates&#34;:[-84.312425,8.930395]}" id="NCID0EJJBI" xlink:type="simple">8.930395, -84.3124245</named-content></named-content>; 995 m; 1 June 2017; AT37-13 ALVIN Dive 4917 leg.; Tubeworm, EC5794 • 3 specimen(s); Costa Rica Margin, Mound 12; <named-content xmlns:xlink="http://www.w3.org/1999/xlink" content-type="dwc:verbatimCoordinates" xlink:type="simple"><named-content content-type="geo-json" specific-use="{&#34;type&#34;:&#34;Point&#34;,&#34;coordinates&#34;:[-84.315000,8.929300]}" id="NCID0ERJBI" xlink:type="simple">8.9293, -84.315</named-content></named-content>; 1,000 m; 1 June 2017; AT37-13 ALVIN Dive 4917 leg.; <abbrev xmlns:xlink="http://www.w3.org/1999/xlink" xlink:title="Scripps Institute of Oceanography Benthic Invertebrate Collection" id="ABBRID0EWJBI" xlink:type="simple">SIO-BIC</abbrev> M16161 • 81 specimen(s); Costa Rica Margin, Mound 12; <named-content xmlns:xlink="http://www.w3.org/1999/xlink" content-type="dwc:verbatimCoordinates" xlink:type="simple"><named-content content-type="geo-json" specific-use="{&#34;type&#34;:&#34;Point&#34;,&#34;coordinates&#34;:[-84.312445,8.930468]}" id="NCID0E4JBI" xlink:type="simple">8.93046775, -84.31244503</named-content></named-content>; 998 m; 5 June 2017; AT37-13 ALVIN Dive 4922 leg.; Mussel, EC5743 • 2 specimen(s); Costa Rica Margin, Quepos Seep; <named-content xmlns:xlink="http://www.w3.org/1999/xlink" content-type="dwc:verbatimCoordinates" xlink:type="simple"><named-content content-type="geo-json" specific-use="{&#34;type&#34;:&#34;Point&#34;,&#34;coordinates&#34;:[-84.620200,9.030480]}" id="NCID0EFKBI" xlink:type="simple">9.03048, -84.6202</named-content></named-content>; 1,409 m; 7 June 2017; AT37-13 ALVIN Dive 4924 leg.; <abbrev xmlns:xlink="http://www.w3.org/1999/xlink" xlink:title="Scripps Institute of Oceanography Benthic Invertebrate Collection" id="ABBRID0EKKBI" xlink:type="simple">SIO-BIC</abbrev> M16200 • 8 specimen(s); Costa Rica Margin, Quepos Seep; <named-content xmlns:xlink="http://www.w3.org/1999/xlink" content-type="dwc:verbatimCoordinates" xlink:type="simple"><named-content content-type="geo-json" specific-use="{&#34;type&#34;:&#34;Point&#34;,&#34;coordinates&#34;:[-84.620200,9.030480]}" id="NCID0ERKBI" xlink:type="simple">9.03048, -84.6202</named-content></named-content>; 1,409 m; 7 June 2017; AT37-13 ALVIN Dive 4924 leg.; <abbrev xmlns:xlink="http://www.w3.org/1999/xlink" xlink:title="Scripps Institute of Oceanography Benthic Invertebrate Collection" id="ABBRID0EWKBI" xlink:type="simple">SIO-BIC</abbrev> M16182 • 15 specimen(s); Costa Rica Margin, Quepos Seep; <named-content xmlns:xlink="http://www.w3.org/1999/xlink" content-type="dwc:verbatimCoordinates" xlink:type="simple"><named-content content-type="geo-json" specific-use="{&#34;type&#34;:&#34;Point&#34;,&#34;coordinates&#34;:[-84.620200,9.030480]}" id="NCID0E4KBI" xlink:type="simple">9.03048, -84.6202</named-content></named-content>; 1,409 m; 7 June 2017; AT37-13 ALVIN Dive 4924 leg.; <abbrev xmlns:xlink="http://www.w3.org/1999/xlink" xlink:title="Scripps Institute of Oceanography Benthic Invertebrate Collection" id="ABBRID0ECLBI" xlink:type="simple">SIO-BIC</abbrev> M16181 • 5 specimen(s); Costa Rica Margin, Jaco Scar; <named-content xmlns:xlink="http://www.w3.org/1999/xlink" content-type="dwc:verbatimCoordinates" xlink:type="simple"><named-content content-type="geo-json" specific-use="{&#34;type&#34;:&#34;Point&#34;,&#34;coordinates&#34;:[-84.842917,8.970430]}" id="NCID0EJLBI" xlink:type="simple">8.97043, -84.8429167</named-content></named-content>; 1,724 m; 17 October 2018; AT42-03 ALVIN Dive 4971 leg.; Tubeworm, EC7751 • 156 specimen(s); Costa Rica Margin, Jaco Scar; <named-content xmlns:xlink="http://www.w3.org/1999/xlink" content-type="dwc:verbatimCoordinates" xlink:type="simple"><named-content content-type="geo-json" specific-use="{&#34;type&#34;:&#34;Point&#34;,&#34;coordinates&#34;:[-84.842917,8.970430]}" id="NCID0ERLBI" xlink:type="simple">8.97043, -84.8429167</named-content></named-content>; 1,724 m; 17 October 2018; AT42-03 ALVIN Dive 4971 leg.; Tubeworm, EC7750 • 3 specimen(s); Costa Rica Margin, Jaco Scar; <named-content xmlns:xlink="http://www.w3.org/1999/xlink" content-type="dwc:verbatimCoordinates" xlink:type="simple"><named-content content-type="geo-json" specific-use="{&#34;type&#34;:&#34;Point&#34;,&#34;coordinates&#34;:[-84.842917,8.970430]}" id="NCID0EZLBI" xlink:type="simple">8.97043, -84.8429167</named-content></named-content>; 1,724 m; 17 October 2018; AT42-03 ALVIN Dive 4971 leg.; Tubeworm, EC7745 • 10 specimen(s); Costa Rica Margin, Jaco Scar; <named-content xmlns:xlink="http://www.w3.org/1999/xlink" content-type="dwc:verbatimCoordinates" xlink:type="simple"><named-content content-type="geo-json" specific-use="{&#34;type&#34;:&#34;Point&#34;,&#34;coordinates&#34;:[-84.842917,8.970430]}" id="NCID0EBMBI" xlink:type="simple">8.97043, -84.8429167</named-content></named-content>; 1,724 m; 17 October 2018; AT42-03 ALVIN Dive 4971 leg.; Tubeworm, EC7744 • 3 specimen(s); Costa Rica Margin, Jaco Scar; <named-content xmlns:xlink="http://www.w3.org/1999/xlink" content-type="dwc:verbatimCoordinates" xlink:type="simple"><named-content content-type="geo-json" specific-use="{&#34;type&#34;:&#34;Point&#34;,&#34;coordinates&#34;:[-84.842917,8.970430]}" id="NCID0EJMBI" xlink:type="simple">8.97043, -84.8429167</named-content></named-content>; 1,724 m; 17 October 2018; AT42-03 ALVIN Dive 4971 leg.; Tubeworm, EC10486 • 16 specimen(s); Costa Rica Margin, Jaco Scar; <named-content xmlns:xlink="http://www.w3.org/1999/xlink" content-type="dwc:verbatimCoordinates" xlink:type="simple"><named-content content-type="geo-json" specific-use="{&#34;type&#34;:&#34;Point&#34;,&#34;coordinates&#34;:[-84.842917,8.970430]}" id="NCID0ERMBI" xlink:type="simple">8.97043, -84.8429167</named-content></named-content>; 1,724 m; 17 October 2018; AT42-03 ALVIN Dive 4971 leg.; Tubeworm, EC10471 • 63 specimen(s); Costa Rica Margin, Jaco Scar; <named-content xmlns:xlink="http://www.w3.org/1999/xlink" content-type="dwc:verbatimCoordinates" xlink:type="simple"><named-content content-type="geo-json" specific-use="{&#34;type&#34;:&#34;Point&#34;,&#34;coordinates&#34;:[-84.839617,9.117433]}" id="NCID0EZMBI" xlink:type="simple">9.117433333, -84.83961667</named-content></named-content>; 1,796 m; 17 10 2018; AT42-03 ALVIN Dive 4971 leg.; <abbrev xmlns:xlink="http://www.w3.org/1999/xlink" xlink:title="Scripps Institute of Oceanography Benthic Invertebrate Collection" id="ABBRID0E5MBI" xlink:type="simple">SIO-BIC</abbrev> M16752 • 3 specimen(s); Costa Rica Margin, Jaco Scar; <named-content xmlns:xlink="http://www.w3.org/1999/xlink" content-type="dwc:verbatimCoordinates" xlink:type="simple"><named-content content-type="geo-json" specific-use="{&#34;type&#34;:&#34;Point&#34;,&#34;coordinates&#34;:[-84.839617,9.117433]}" id="NCID0EFNBI" xlink:type="simple">9.117433333, -84.83961667</named-content></named-content>; 1,796 m; 17 October 2018; AT42-03 ALVIN Dive 4971 leg.; Rock, <abbrev xmlns:xlink="http://www.w3.org/1999/xlink" xlink:title="Scripps Institute of Oceanography Benthic Invertebrate Collection" id="ABBRID0EKNBI" xlink:type="simple">SIO-BIC</abbrev> M16733 • 123 specimen(s); Costa Rica Margin, Jaco Scar; <named-content xmlns:xlink="http://www.w3.org/1999/xlink" content-type="dwc:verbatimCoordinates" xlink:type="simple"><named-content content-type="geo-json" specific-use="{&#34;type&#34;:&#34;Point&#34;,&#34;coordinates&#34;:[-84.837300,8.970710]}" id="NCID0ERNBI" xlink:type="simple">8.97071, -84.8373</named-content></named-content>; 1,785 m; 18 October 2018; AT42-03 ALVIN Dive 4972 leg.; Tubeworm, EC7346 • 6 specimen(s); Costa Rica Margin, Jaco Scar; <named-content xmlns:xlink="http://www.w3.org/1999/xlink" content-type="dwc:verbatimCoordinates" xlink:type="simple"><named-content content-type="geo-json" specific-use="{&#34;type&#34;:&#34;Point&#34;,&#34;coordinates&#34;:[-84.837300,8.970710]}" id="NCID0EZNBI" xlink:type="simple">8.97071, -84.8373</named-content></named-content>; 1,785 m; 18 10 2018; AT42-03 ALVIN Dive 4972 leg.; Tubeworm, EC7343 • 25 specimen(s); Costa Rica Margin, Jaco Scar; <named-content xmlns:xlink="http://www.w3.org/1999/xlink" content-type="dwc:verbatimCoordinates" xlink:type="simple"><named-content content-type="geo-json" specific-use="{&#34;type&#34;:&#34;Point&#34;,&#34;coordinates&#34;:[-84.837280,9.117850]}" id="NCID0EBOBI" xlink:type="simple">9.11785, -84.83728</named-content></named-content>; 1,785 m; 18 October 2018; AT42-03 ALVIN Dive 4972 leg.; Tubeworm, EC7340 • 1 specimen(s); Costa Rica Margin, Jaco Scar; <named-content xmlns:xlink="http://www.w3.org/1999/xlink" content-type="dwc:verbatimCoordinates" xlink:type="simple"><named-content content-type="geo-json" specific-use="{&#34;type&#34;:&#34;Point&#34;,&#34;coordinates&#34;:[-84.839583,9.117350]}" id="NCID0EJOBI" xlink:type="simple">9.11735, -84.83958333</named-content></named-content>; 1,795 m; 18 October 2018; AT42-03 ALVIN Dive 4972 leg.; <abbrev xmlns:xlink="http://www.w3.org/1999/xlink" xlink:title="Scripps Institute of Oceanography Benthic Invertebrate Collection" id="ABBRID0EOOBI" xlink:type="simple">SIO-BIC</abbrev> M16796 • 37 specimen(s); Costa Rica Margin, Jaco Scar; <named-content xmlns:xlink="http://www.w3.org/1999/xlink" content-type="dwc:verbatimCoordinates" xlink:type="simple"><named-content content-type="geo-json" specific-use="{&#34;type&#34;:&#34;Point&#34;,&#34;coordinates&#34;:[-88.839533,9.117800]}" id="NCID0EVOBI" xlink:type="simple">9.1178, -88.839533</named-content></named-content>; 1,783 m; 23 October 2018; AT42-03 ALVIN Dive 4977 leg.; Mussel, EC7556 • 1 specimen(s); Costa Rica Margin, Jaco Scar; <named-content xmlns:xlink="http://www.w3.org/1999/xlink" content-type="dwc:verbatimCoordinates" xlink:type="simple"><named-content content-type="geo-json" specific-use="{&#34;type&#34;:&#34;Point&#34;,&#34;coordinates&#34;:[-84.839533,9.117750]}" id="NCID0E4OBI" xlink:type="simple">9.11775, -84.83953333</named-content></named-content>; 1,783 m; 23 October 2018; AT42-03 ALVIN Dive 4977 leg.; <abbrev xmlns:xlink="http://www.w3.org/1999/xlink" xlink:title="Scripps Institute of Oceanography Benthic Invertebrate Collection" id="ABBRID0ECPBI" xlink:type="simple">SIO-BIC</abbrev> M16805 • 64 specimen(s); Costa Rica Margin, Mound 12; <named-content xmlns:xlink="http://www.w3.org/1999/xlink" content-type="dwc:verbatimCoordinates" xlink:type="simple"><named-content content-type="geo-json" specific-use="{&#34;type&#34;:&#34;Point&#34;,&#34;coordinates&#34;:[-84.312630,8.930800]}" id="NCID0EJPBI" xlink:type="simple">8.9308, -84.31263</named-content></named-content>; 997 m; 24 October 2018; AT42-03 ALVIN Dive 4978 leg.; Mussel, EC10473 • 37 specimen(s); Costa Rica Margin, Mound 12; <named-content xmlns:xlink="http://www.w3.org/1999/xlink" content-type="dwc:verbatimCoordinates" xlink:type="simple"><named-content content-type="geo-json" specific-use="{&#34;type&#34;:&#34;Point&#34;,&#34;coordinates&#34;:[-84.312630,8.930800]}" id="NCID0ERPBI" xlink:type="simple">8.9308, -84.31263</named-content></named-content>; 997 m; 24 October 2018; AT42-03 ALVIN Dive 4978 leg.; Mussel, EC10472 • 425 specimen(s); Costa Rica Margin, Mound 12; <named-content xmlns:xlink="http://www.w3.org/1999/xlink" content-type="dwc:verbatimCoordinates" xlink:type="simple"><named-content content-type="geo-json" specific-use="{&#34;type&#34;:&#34;Point&#34;,&#34;coordinates&#34;:[-84.312800,8.930700]}" id="NCID0EZPBI" xlink:type="simple">8.9307, -84.3128</named-content></named-content>; 997 m; 30 October 2018; AT42-03 ALVIN Dive 4984 leg.; Mussel, EC8314 • 30 specimen(s); Costa Rica Margin, Mound 12; <named-content xmlns:xlink="http://www.w3.org/1999/xlink" content-type="dwc:verbatimCoordinates" xlink:type="simple"><named-content content-type="geo-json" specific-use="{&#34;type&#34;:&#34;Point&#34;,&#34;coordinates&#34;:[-84.312800,8.930700]}" id="NCID0EBQBI" xlink:type="simple">8.9307, -84.3128</named-content></named-content>; 997 m; 30 October 2018; AT42-03 ALVIN Dive 4984 leg.; Mussel, EC10477 • 20 specimen(s); Costa Rica Margin, Mound 12; <named-content xmlns:xlink="http://www.w3.org/1999/xlink" content-type="dwc:verbatimCoordinates" xlink:type="simple"><named-content content-type="geo-json" specific-use="{&#34;type&#34;:&#34;Point&#34;,&#34;coordinates&#34;:[-84.312800,8.930700]}" id="NCID0EJQBI" xlink:type="simple">8.9307, -84.3128</named-content></named-content>; 997 m; 30 October 2018; AT42-03 ALVIN Dive 4984 leg.; Mussel, EC10476 • 6 specimen(s); Costa Rica Margin, Mound 12; <named-content xmlns:xlink="http://www.w3.org/1999/xlink" content-type="dwc:verbatimCoordinates" xlink:type="simple"><named-content content-type="geo-json" specific-use="{&#34;type&#34;:&#34;Point&#34;,&#34;coordinates&#34;:[-84.312990,8.929900]}" id="NCID0ERQBI" xlink:type="simple">8.9299, -84.31299</named-content></named-content>; 995 m; 31 October 2018; AT42-03 ALVIN Dive 4985 leg.; Mussel, EC10478 • 100 specimen(s); Costa Rica Margin, Mound 12; <named-content xmlns:xlink="http://www.w3.org/1999/xlink" content-type="dwc:verbatimCoordinates" xlink:type="simple"><named-content content-type="geo-json" specific-use="{&#34;type&#34;:&#34;Point&#34;,&#34;coordinates&#34;:[-84.311670,8.929830]}" id="NCID0EZQBI" xlink:type="simple">8.92983, -84.31167</named-content></named-content>; 995 m; 2 November 2018; AT42-03 ALVIN Dive 4987 leg.; Tubeworm, EC8615 • 1 specimen(s); Costa Rica Margin, Jaco Scar; <named-content xmlns:xlink="http://www.w3.org/1999/xlink" content-type="dwc:verbatimCoordinates" xlink:type="simple"><named-content content-type="geo-json" specific-use="{&#34;type&#34;:&#34;Point&#34;,&#34;coordinates&#34;:[-84.839447,9.117783]}" id="NCID0EBRBI" xlink:type="simple">9.117783333, -84.83944667</named-content></named-content>; 1,785 m; 4 November 2018; AT42-03 ALVIN Dive 4989 leg.; <abbrev xmlns:xlink="http://www.w3.org/1999/xlink" xlink:title="Scripps Institute of Oceanography Benthic Invertebrate Collection" id="ABBRID0EGRBI" xlink:type="simple">SIO-BIC</abbrev> M16974 • 2 specimen(s); Costa Rica Margin, Jaco Scar; <named-content xmlns:xlink="http://www.w3.org/1999/xlink" content-type="dwc:verbatimCoordinates" xlink:type="simple"><named-content content-type="geo-json" specific-use="{&#34;type&#34;:&#34;Point&#34;,&#34;coordinates&#34;:[-84.839447,9.117783]}" id="NCID0ENRBI" xlink:type="simple">9.117783333, -84.83944667</named-content></named-content>; 1,785 m; 4 November 2018; AT42-03 ALVIN Dive 4989 leg.; <abbrev xmlns:xlink="http://www.w3.org/1999/xlink" xlink:title="Scripps Institute of Oceanography Benthic Invertebrate Collection" id="ABBRID0ESRBI" xlink:type="simple">SIO-BIC</abbrev> M16973 • 2 specimen(s); Costa Rica Margin, Quepos Seep; <named-content xmlns:xlink="http://www.w3.org/1999/xlink" content-type="dwc:verbatimCoordinates" xlink:type="simple"><named-content content-type="geo-json" specific-use="{&#34;type&#34;:&#34;Point&#34;,&#34;coordinates&#34;:[-84.620483,9.031817]}" id="NCID0EZRBI" xlink:type="simple">9.031816667, -84.62048333</named-content></named-content>; 1,400 m; 5 November 2018; AT42-03 ALVIN Dive 4990 leg.; Mussel, <abbrev xmlns:xlink="http://www.w3.org/1999/xlink" xlink:title="Scripps Institute of Oceanography Benthic Invertebrate Collection" id="ABBRID0E5RBI" xlink:type="simple">SIO-BIC</abbrev> M16995 • 2 specimen(s); Costa Rica Margin, Quepos Seep; <named-content xmlns:xlink="http://www.w3.org/1999/xlink" content-type="dwc:verbatimCoordinates" xlink:type="simple"><named-content content-type="geo-json" specific-use="{&#34;type&#34;:&#34;Point&#34;,&#34;coordinates&#34;:[-84.620483,9.031817]}" id="NCID0EFSBI" xlink:type="simple">9.031816667, -84.62048333</named-content></named-content>; 1,400 m; 5 November 2018; AT42-03 ALVIN Dive 4990 leg.; Mussel, <abbrev xmlns:xlink="http://www.w3.org/1999/xlink" xlink:title="Scripps Institute of Oceanography Benthic Invertebrate Collection" id="ABBRID0EKSBI" xlink:type="simple">SIO-BIC</abbrev> M16994 • 3 specimen(s); Costa Rica Margin, Quepos Seep; <named-content xmlns:xlink="http://www.w3.org/1999/xlink" content-type="dwc:verbatimCoordinates" xlink:type="simple"><named-content content-type="geo-json" specific-use="{&#34;type&#34;:&#34;Point&#34;,&#34;coordinates&#34;:[-84.620483,9.031817]}" id="NCID0ERSBI" xlink:type="simple">9.031816667, -84.62048333</named-content></named-content>; 1,400 m; 5 November 2018; AT42-03 ALVIN Dive 4990 leg.; Mussel, <abbrev xmlns:xlink="http://www.w3.org/1999/xlink" xlink:title="Scripps Institute of Oceanography Benthic Invertebrate Collection" id="ABBRID0EWSBI" xlink:type="simple">SIO-BIC</abbrev> M16991 • 1 specimen(s); Costa Rica Margin, The Thumb; <named-content xmlns:xlink="http://www.w3.org/1999/xlink" content-type="dwc:verbatimCoordinates" xlink:type="simple"><named-content content-type="geo-json" specific-use="{&#34;type&#34;:&#34;Point&#34;,&#34;coordinates&#34;:[-84.839855,9.117400]}" id="NCID0E4SBI" xlink:type="simple">9.1174, -84.839855</named-content></named-content>; 1,074 m; 7 January 2019; FK19-0106 SUBASTIAN Dive 214 leg.; Mussel, EC9348 • 10 specimen(s); Costa Rica Margin, The Thumb; <named-content xmlns:xlink="http://www.w3.org/1999/xlink" content-type="dwc:verbatimCoordinates" xlink:type="simple"><named-content content-type="geo-json" specific-use="{&#34;type&#34;:&#34;Point&#34;,&#34;coordinates&#34;:[-84.839855,9.117400]}" id="NCID0EFTBI" xlink:type="simple">9.1174, -84.839855</named-content></named-content>; 1,074 m; 7 January 2019; FK19-0106 SUBASTIAN Dive 214 leg.; Mussel, EC9328 • 1 specimen(s); Costa Rica Margin, The Thumb; <named-content xmlns:xlink="http://www.w3.org/1999/xlink" content-type="dwc:verbatimCoordinates" xlink:type="simple"><named-content content-type="geo-json" specific-use="{&#34;type&#34;:&#34;Point&#34;,&#34;coordinates&#34;:[-84.839855,9.117400]}" id="NCID0ENTBI" xlink:type="simple">9.1174, -84.839855</named-content></named-content>; 1,074 m; 7 January 2019; FK19-0106 SUBASTIAN Dive 214 leg.; Mussel, EC9327 • 1 specimen(s); Costa Rica Margin, The Thumb; <named-content xmlns:xlink="http://www.w3.org/1999/xlink" content-type="dwc:verbatimCoordinates" xlink:type="simple"><named-content content-type="geo-json" specific-use="{&#34;type&#34;:&#34;Point&#34;,&#34;coordinates&#34;:[-84.400000,9.050000]}" id="NCID0EVTBI" xlink:type="simple">9.05, -84.4</named-content></named-content>; 1,074 m; 10 January 2019; FK19-0106 SUBASTIAN Dive 217 leg.; Tubeworm, EC9480 • 1 specimen(s); Costa Rica Margin, The Thumb; <named-content xmlns:xlink="http://www.w3.org/1999/xlink" content-type="dwc:verbatimCoordinates" xlink:type="simple"><named-content content-type="geo-json" specific-use="{&#34;type&#34;:&#34;Point&#34;,&#34;coordinates&#34;:[-84.400000,9.050000]}" id="NCID0E4TBI" xlink:type="simple">9.05, -84.4</named-content></named-content>; 1,074 m; 10 January 2019; FK19-0106 SUBASTIAN Dive 217 leg.; Mussel, EC9468 • 1 specimen(s); Costa Rica Margin, The Thumb; <named-content xmlns:xlink="http://www.w3.org/1999/xlink" content-type="dwc:verbatimCoordinates" xlink:type="simple"><named-content content-type="geo-json" specific-use="{&#34;type&#34;:&#34;Point&#34;,&#34;coordinates&#34;:[-84.400000,9.050000]}" id="NCID0EFUBI" xlink:type="simple">9.05, -84.4</named-content></named-content>; 1,074 m; 10 January 2019; FK19-0106 SUBASTIAN Dive 217 leg.; Mussel, EC9451 • 1 specimen(s); Costa Rica Margin, The Thumb; <named-content xmlns:xlink="http://www.w3.org/1999/xlink" content-type="dwc:verbatimCoordinates" xlink:type="simple"><named-content content-type="geo-json" specific-use="{&#34;type&#34;:&#34;Point&#34;,&#34;coordinates&#34;:[-84.400000,9.050000]}" id="NCID0ENUBI" xlink:type="simple">9.05, -84.4</named-content></named-content>; 1,074 m; 10 January 2019; FK19-0106 SUBASTIAN Dive 217 leg.; Mussel, EC9434.</p></tp:treatment-sec><tp:treatment-sec sec-type="diagnosis" id="SECID0ESUBI"><title>Diagnosis.</title><p><italic><tp:taxon-name><tp:taxon-name-part taxon-name-part-type="genus" reg="Paralepetopsis">Paralepetopsis</tp:taxon-name-part><tp:taxon-name-part taxon-name-part-type="species" reg="variabilis">variabilis</tp:taxon-name-part></tp:taxon-name></italic> sp. nov. may be diagnosed by their ovate, white, semi-translucent shells showing fine, radial growth rings. This species also exhibits two cephalic tentacles which are short (they do not extend past the outer shell margin) and placed low on the head. Soft tissue is whiteish-yellow in color. However, the most reliable way to diagnose <italic><tp:taxon-name><tp:taxon-name-part taxon-name-part-type="genus" reg="Paralepetopsis">Paralepetopsis</tp:taxon-name-part><tp:taxon-name-part taxon-name-part-type="species" reg="variabilis">variabilis</tp:taxon-name-part></tp:taxon-name></italic> sp. nov. is through DNA characterization, as morphology is highly variable within this species and intersects with other known species in the genus.</p></tp:treatment-sec><tp:treatment-sec sec-type="description" id="SECID0EOVBI"><title>Description.</title><p><bold><italic>Shell</italic></bold> (Fig. <xref ref-type="fig" rid="F6">6A, B</xref>): Specimen exhibits uncoiled, patelliform shell. Holotype measures 6.8 mm in length, 4.1 mm in width, and 2.9 mm in maximum height. Shell roundness (width ÷ length) is ~ 0.61. Shell sculpturing and ornamentation lacking but fine radial growth lines are present. Aperture opening is ovate and aperture lip is thin and unornamented. Shell apex is degraded and anteriorly shifted. Anterior and posterior shell slopes are flattened to mildly convex. Shell is very thin, white, and semi-translucent.</p><p><bold><italic>Soft parts</italic></bold> (Fig. <xref ref-type="fig" rid="F6">6C</xref>): Soft tissue is white to yellowish in color. Mantle is thick with a mildly crumpled margin. Foot follows the shape of the shell aperture in terms of its roundness. Margin of the foot sole is flat. Pallial tentacles are lacking. Operculum is absent. Two cephalic tentacles are present which are short, thick, and placed low on the head. Eyes are absent. Very reduced oral lappets are present, as well as thickened tissue around the mouth ornamented with very fine frilling. The animal’s head has a slight brownish coloration and a high profile.</p><p><bold><italic>Radula</italic></bold> (Fig. <xref ref-type="fig" rid="F6">6S</xref>): Docoglossate radula with formula 2+1+2+1+2+1+2. Rachidian teeth have long shapes, with large triangular cusps at their anterior ends lacking serration. Rachidian teeth are flanked on either side by a pair of minor lateral teeth that are similar in shape to the rachidian. These two minor laterals also have triangular cusps lacking serrations and are slightly rotated inwards. The third (major) lateral tooth is distinct from the other two laterals, in that its cusp is very broad, flat, and perpendicular to the radular ribbon with 9–13 small serrations along its edge. These serrations become less pronounced near the tooth’s outer end. These major laterals are not in line with the others, being set slightly lower, approximately midway between the rows of rachidian and minor lateral teeth. There are two marginal teeth set on the outer edge and just below the major laterals. Marginals have very short, semi-lunate cusps that lack serrations. First outer marginals are ~ 2 × the size of the second outer marginals.</p></tp:treatment-sec><tp:treatment-sec sec-type="variation" id="SECID0EYWBI"><title>Variation.</title><p><italic><tp:taxon-name><tp:taxon-name-part taxon-name-part-type="genus" reg="Paralepetopsis">Paralepetopsis</tp:taxon-name-part><tp:taxon-name-part taxon-name-part-type="species" reg="variabilis">variabilis</tp:taxon-name-part></tp:taxon-name></italic> sp. nov. exhibits significant shell variation across specimens which makes distinguishing species based on morphology alone difficult. Shells may measure 5–10 mm with shell roundness varying between 0.6 and 0.8. While all specimens exhibit uncoiled, patelliform shells, specimens may exhibit axial sculpturing, radial sculpturing, both, or neither. Shell margins may vary in that they may be flat, convex, or rounded. Shell apexes were unanimously degraded and anteriorly shifted, but the degree of this erosion varies; Some shells have only the protoconch degraded, while others have the majority of their outer shell degraded. Anterior and posterior shell slopes may be flat or mildly rounded. Shells may be thickened, very thin, yellowish, white, or semi-translucent.</p><p>Radulae of this species are somewhat variable, with the third major lateral teeth being at noticeably different angles depending on the individual and, potentially, the substrate (Fig. <xref ref-type="fig" rid="F6">6S–V</xref>). The first major lateral teeth imaged from a specimen collected from tubeworms were perpendicular to the radular ribbon (Fig. <xref ref-type="fig" rid="F6">6S</xref>), those collected from plastic were comparatively rotated outwards (Fig. <xref ref-type="fig" rid="F6">6U</xref>), and those collected from mussels were comparatively rotated inwards (Fig. <xref ref-type="fig" rid="F6">6V</xref>). The presence or absence of marginal teeth also varies (Fig. <xref ref-type="fig" rid="F6">6T</xref>), which may be dependent on the amount of wear on the radula or the stage of radular tooth development. This hypothesis, however, requires further testing to validate.</p><p>The mantle and foot margins of specimens may vary from flat to crumpled. Coloration of soft tissues varies between specimens, with some exhibiting a distinct blue-to-purple pigmentation around the oral lappets, while others do not.</p></tp:treatment-sec><tp:treatment-sec sec-type="distribution" id="SECID0EAYBI"><title>Distribution.</title><p><italic><tp:taxon-name><tp:taxon-name-part taxon-name-part-type="genus" reg="Paralepetopsis">Paralepetopsis</tp:taxon-name-part><tp:taxon-name-part taxon-name-part-type="species" reg="variabilis">variabilis</tp:taxon-name-part></tp:taxon-name></italic> sp. nov. has been collected from the hydrocarbon seep sites “Jaco Scar” (<named-content xmlns:xlink="http://www.w3.org/1999/xlink" content-type="dwc:verbatimCoordinates" xlink:type="simple"><named-content content-type="geo-json" specific-use="{&#34;type&#34;:&#34;Point&#34;,&#34;coordinates&#34;:[-84.840000,9.120000]}" id="NCID0EUYBI" xlink:type="simple">9.12, -84.84</named-content></named-content>), “Quepos Seep” (<named-content xmlns:xlink="http://www.w3.org/1999/xlink" content-type="dwc:verbatimCoordinates" xlink:type="simple"><named-content content-type="geo-json" specific-use="{&#34;type&#34;:&#34;Point&#34;,&#34;coordinates&#34;:[-84.620000,9.030000]}" id="NCID0E3YBI" xlink:type="simple">9.03, -84.62</named-content></named-content>), “Mound 11” (<named-content xmlns:xlink="http://www.w3.org/1999/xlink" content-type="dwc:verbatimCoordinates" xlink:type="simple"><named-content content-type="geo-json" specific-use="{&#34;type&#34;:&#34;Point&#34;,&#34;coordinates&#34;:[-84.310000,8.920000]}" id="NCID0EEZBI" xlink:type="simple">8.92, -84.31</named-content></named-content>), and “Mound 12” (<named-content xmlns:xlink="http://www.w3.org/1999/xlink" content-type="dwc:verbatimCoordinates" xlink:type="simple"><named-content content-type="geo-json" specific-use="{&#34;type&#34;:&#34;Point&#34;,&#34;coordinates&#34;:[-84.310000,8.930000]}" id="NCID0EMZBI" xlink:type="simple">8.93, -84.31</named-content></named-content>) from the Pacific Costa Rica Margin. This species was sampled from mussels, tubeworms, and rocks between 995–1,860 m depth. Specimens have also been found and genetically characterized from a Pescadero Basin hydrocarbon seep site (<named-content xmlns:xlink="http://www.w3.org/1999/xlink" content-type="dwc:verbatimCoordinates" xlink:type="simple"><named-content content-type="geo-json" specific-use="{&#34;type&#34;:&#34;Point&#34;,&#34;coordinates&#34;:[-108.390000,23.640000]}" id="NCID0EUZBI" xlink:type="simple">23.64, -108.39</named-content></named-content>), collected by the <abbrev xmlns:xlink="http://www.w3.org/1999/xlink" xlink:title="remotely operated vehicle" id="ABBRID0EZZBI" xlink:type="simple">ROV</abbrev> Tiburon during dive #756 from below 2000 meters depth.</p></tp:treatment-sec><tp:treatment-sec sec-type="remarks" id="SECID0E4ZBI"><title>Remarks.</title><p><italic><tp:taxon-name><tp:taxon-name-part taxon-name-part-type="genus" reg="Paralepetopsis">Paralepetopsis</tp:taxon-name-part><tp:taxon-name-part taxon-name-part-type="species" reg="variabilis">variabilis</tp:taxon-name-part></tp:taxon-name></italic> sp. nov. clade 1 shells resemble most closely those of <italic><tp:taxon-name><tp:taxon-name-part taxon-name-part-type="genus" reg="Paralepetopsis">P.</tp:taxon-name-part><tp:taxon-name-part taxon-name-part-type="species" reg="clementensis">clementensis</tp:taxon-name-part></tp:taxon-name></italic> (<xref ref-type="bibr" rid="B38">McLean 2008</xref>) but could be distinguished from them by having flat, rather than rounded, shell margins and flat, rather than convex, shell slopes. At least one specimen of clade 1 exhibited shell structuring that fits the description of the closely related genus <italic><tp:taxon-name><tp:taxon-name-part taxon-name-part-type="genus" reg="Neolepetopsis">Neolepetopsis</tp:taxon-name-part></tp:taxon-name></italic> (Fig. <xref ref-type="fig" rid="F6">6J, K</xref>; <xref ref-type="bibr" rid="B36">McLean 1990</xref>). However, such specimens occurring within the genus <italic><tp:taxon-name><tp:taxon-name-part taxon-name-part-type="genus" reg="Paralepetopsis">Paralepetopsis</tp:taxon-name-part></tp:taxon-name></italic> indicates that shell sculpturing may not be as taxonomically informative as previously thought. <italic><tp:taxon-name><tp:taxon-name-part taxon-name-part-type="genus" reg="Paralepetopsis">Paralepetopsis</tp:taxon-name-part><tp:taxon-name-part taxon-name-part-type="species" reg="variabilis">variabilis</tp:taxon-name-part></tp:taxon-name></italic> sp. nov. clade 2 specimens most closely resembled <italic><tp:taxon-name><tp:taxon-name-part taxon-name-part-type="genus" reg="Paralepetopsis">P.</tp:taxon-name-part><tp:taxon-name-part taxon-name-part-type="species" reg="clementensis">clementensis</tp:taxon-name-part></tp:taxon-name></italic> (<xref ref-type="bibr" rid="B38">McLean 2008</xref>); however, the axial striations exhibited by these individuals are distinct and are instead most like <italic><tp:taxon-name><tp:taxon-name-part taxon-name-part-type="genus" reg="Paralepetopsis">P.</tp:taxon-name-part><tp:taxon-name-part taxon-name-part-type="species" reg="tunnicliffae">tunnicliffae</tp:taxon-name-part></tp:taxon-name></italic> (<xref ref-type="bibr" rid="B38">McLean 2008</xref>). Clade 2 specimens may be distinguished from <italic><tp:taxon-name><tp:taxon-name-part taxon-name-part-type="genus" reg="Paralepetopsis">P.</tp:taxon-name-part><tp:taxon-name-part taxon-name-part-type="species" reg="tunnicliffae">tunnicliffae</tp:taxon-name-part></tp:taxon-name></italic> in that their shell margins are rounded, rather than flat. Radulae obtained from <italic><tp:taxon-name><tp:taxon-name-part taxon-name-part-type="genus" reg="Paralepetopsis">Paralepetopsis</tp:taxon-name-part></tp:taxon-name></italic> clade 2 appears most like <italic><tp:taxon-name><tp:taxon-name-part taxon-name-part-type="genus" reg="Paralepetopsis">P.</tp:taxon-name-part><tp:taxon-name-part taxon-name-part-type="species" reg="tunnicliffae">tunnicliffae</tp:taxon-name-part></tp:taxon-name></italic> in their reduced lateral marginal teeth. <italic><tp:taxon-name><tp:taxon-name-part taxon-name-part-type="genus" reg="Paralepetopsis">Paralepetopsis</tp:taxon-name-part><tp:taxon-name-part taxon-name-part-type="species" reg="variabilis">variabilis</tp:taxon-name-part></tp:taxon-name></italic> sp. nov. clade 3 specimens most closely resembled <italic><tp:taxon-name><tp:taxon-name-part taxon-name-part-type="genus" reg="Paralepetopsis">P.</tp:taxon-name-part><tp:taxon-name-part taxon-name-part-type="species" reg="clementensis">clementensis</tp:taxon-name-part></tp:taxon-name></italic> (<xref ref-type="bibr" rid="B38">McLean 2008</xref>); however, they lack the convex shell slopes typical of this species. Radulae of this species, overall, resembled those of <italic><tp:taxon-name><tp:taxon-name-part taxon-name-part-type="genus" reg="Paralepetopsis">P.</tp:taxon-name-part><tp:taxon-name-part taxon-name-part-type="species" reg="ferrugivora">ferrugivora</tp:taxon-name-part></tp:taxon-name></italic>, but have a distinct major lateral tooth shape (<xref ref-type="bibr" rid="B56">Warén and Bouchet 2001</xref>).</p></tp:treatment-sec><tp:treatment-sec sec-type="etymology" id="SECID0EC6BI"><title>Etymology.</title><p>The species name <italic><tp:taxon-name><tp:taxon-name-part taxon-name-part-type="genus" reg="Paralepetopsis"/><tp:taxon-name-part taxon-name-part-type="species" reg="variabilis">variabilis</tp:taxon-name-part></tp:taxon-name></italic> is Latin for variable, referring to the notable and confounding shell variation observed in this species.</p></tp:treatment-sec><tp:treatment-sec><!--Section generated to contain objects referenced in tp:taxon-treatment.--><fig id="F6" position="float" orientation="portrait"><object-id xmlns:xlink="http://www.w3.org/1999/xlink" content-type="doi" xlink:type="simple">10.3897/zookeys.1214.128594.figure6</object-id><object-id xmlns:xlink="http://www.w3.org/1999/xlink" content-type="zenodo_dep_id" xlink:type="simple">13917736</object-id><object-id xmlns:xlink="http://www.w3.org/1999/xlink" content-type="arpha" xlink:type="simple">60797898-AE8C-560B-B60C-7E44EEF75D6F</object-id><label>Figure 6.</label><caption><p><italic><tp:taxon-name><tp:taxon-name-part taxon-name-part-type="genus" reg="Paralepetopsis">Paralepetopsis</tp:taxon-name-part><tp:taxon-name-part taxon-name-part-type="species" reg="variabilis">variabilis</tp:taxon-name-part></tp:taxon-name></italic> sp. nov. <bold>A–C</bold> holotype from tubeworms at Mound 12, 995 m, AD4987, 2 November 2018 <bold>D–F</bold> sequenced clade 3 specimen (GenBank Accession #<ext-link xmlns:xlink="http://www.w3.org/1999/xlink" xlink:href="OQ644613" ext-link-type="gen" xlink:type="simple">OQ644613</ext-link>) from plastic chip deployment, Jaco Scar, 1,796 m, AD4915, 17 October 2018 <bold>G–I</bold> sequenced clade 1 specimen (GenBank Accession #<ext-link xmlns:xlink="http://www.w3.org/1999/xlink" xlink:href="OQ644624" ext-link-type="gen" xlink:type="simple">OQ644624</ext-link>) from mussels at Mound 12, 997 m, AD4978, 24 October 2018 <bold>J–L</bold> sequenced clade 1 specimen (GenBank Accession # <ext-link xmlns:xlink="http://www.w3.org/1999/xlink" xlink:href="OQ644614" ext-link-type="gen" xlink:type="simple">OQ644614</ext-link>) from unknown substrate at Mound 12, 1,008 m, AD4501, 22 February 2009 <bold>M–O</bold> sequenced clade 2 specimen (GenBank Accession # <ext-link xmlns:xlink="http://www.w3.org/1999/xlink" xlink:href="OQ644619" ext-link-type="gen" xlink:type="simple">OQ644619</ext-link>) from tubeworms, Jaco Scar, 1,724 m, AD4971, 17 October 2018 <bold>P–R</bold> sequenced clade 1 specimen (GenBank Accession # <ext-link xmlns:xlink="http://www.w3.org/1999/xlink" xlink:href="OQ644571" ext-link-type="gen" xlink:type="simple">OQ644571</ext-link>) from mussels at Mound 12, 995 m, AD4985, 31 October 2018 <bold>S–V</bold> details of radular ribbons. Scale bars: 1 mm (<bold>A–R</bold>); 40 µm (<bold>S</bold>); 20 µm (<bold>T</bold>); 40 µm (<bold>U</bold>); 50 µm (<bold>V</bold>).</p></caption><graphic xmlns:xlink="http://www.w3.org/1999/xlink" xlink:href="zookeys-1214-281_article-128594__-g006.jpg" position="float" orientation="portrait" xlink:type="simple" id="oo_1150575.jpg"><uri content-type="original_file" xlink:type="simple">https://binary.pensoft.net/fig/1150575</uri></graphic></fig></tp:treatment-sec><ref-list><ref id="B38"><mixed-citation xmlns:xlink="http://www.w3.org/1999/xlink" xlink:type="simple"><person-group><name name-style="western"><surname>McLean</surname><given-names>J</given-names></name></person-group> (<year>2008</year>) Three new species of the family <tp:taxon-name><tp:taxon-name-part taxon-name-part-type="family">Neolepetopsidae</tp:taxon-name-part></tp:taxon-name> (<tp:taxon-name><tp:taxon-name-part taxon-name-part-type="order">Patellogastropoda</tp:taxon-name-part></tp:taxon-name>) from hydrothermal vents and whale falls in the northeastern Pacific. Journal of Shellfish Research 27(1): 15–20. <ext-link xlink:href="10.2983/0730-8000(2008)27%5B15:TNSOTF%5D2.0.CO;2" ext-link-type="doi" xlink:type="simple">https://doi.org/10.2983/0730-8000(2008)27[15:TNSOTF]2.0.CO;2</ext-link></mixed-citation></ref><ref id="B36"><mixed-citation xmlns:xlink="http://www.w3.org/1999/xlink" xlink:type="simple"><person-group><name name-style="western"><surname>McLean</surname><given-names>J</given-names></name></person-group> (<year>1990</year>) <article-title><tp:taxon-name><tp:taxon-name-part taxon-name-part-type="family">Neolepetopsidae</tp:taxon-name-part></tp:taxon-name>, a new docoglossate limpet family from hydrothermal vents and its relevance to patellogastropod evolution.</article-title><source>Journal of Zoology</source><volume>222</volume>(<issue>3</issue>): <fpage>485</fpage>–<lpage>528</lpage>. <ext-link xlink:href="10.1111/j.1469-7998.1990.tb04047.x" ext-link-type="doi" xlink:type="simple">https://doi.org/10.1111/j.1469-7998.1990.tb04047.x</ext-link></mixed-citation></ref><ref id="B56"><mixed-citation xmlns:xlink="http://www.w3.org/1999/xlink" xlink:type="simple"><person-group><name name-style="western"><surname>Warén</surname><given-names>A</given-names></name><name name-style="western"><surname>Bouchet</surname><given-names>P</given-names></name></person-group> (<year>2001</year>) <article-title><tp:taxon-name><tp:taxon-name-part taxon-name-part-type="class">Gastropoda</tp:taxon-name-part></tp:taxon-name> and <tp:taxon-name><tp:taxon-name-part taxon-name-part-type="class">Monoplacophora</tp:taxon-name-part></tp:taxon-name> from hydrothermal vents and seeps; new taxa and records.</article-title><source>The Veliger</source><volume>44</volume>: <fpage>116</fpage>–<lpage>231</lpage>.</mixed-citation></ref></ref-list></tp:taxon-treatment>
