# Supplementary material for: ﻿New species and records of limpets (Mollusca, Gastropoda) from the Pacific Costa Rica Margin
Source: Zookeys. 2024 Oct 9;1214:281–324. doi: 10.3897/zookeys.1214.128594 (PMC11491734; doi:10.3897/zookeys.1214.128594)
Supplement: XML Treatment for Pyropelta corymba [file zookeys.1214.128594-treatment3.xml]

<!DOCTYPE tp:taxon-treatment
  PUBLIC "-//TaxonX//DTD Taxonomic Treatment Publishing DTD v0 20100105//EN" "tax-treatment-NSO.dtd">
<tp:taxon-treatment xmlns:tp="http://www.plazi.org/taxpub"><tp:treatment-meta><kwd-group><label>Taxon classification</label><kwd>
                  <named-content content-type="kingdom">Animalia</named-content>
                </kwd><kwd>
                  <named-content content-type="order">Vetigastropoda</named-content>
                </kwd><kwd>
                  <named-content content-type="family">Pyropeltidae</named-content>
                </kwd></kwd-group><mixed-citation publication-type="journal"><person-group><name><surname>Betters</surname><given-names>Melissa J.</given-names></name><name><surname>Cortés</surname><given-names>Jorge</given-names></name><name><surname>Cordes</surname><given-names>Erik E.</given-names></name></person-group><article-title>﻿New species and records of limpets (<tp:taxon-name><tp:taxon-name-part taxon-name-part-type="phylum">Mollusca</tp:taxon-name-part></tp:taxon-name>, <tp:taxon-name><tp:taxon-name-part taxon-name-part-type="class">Gastropoda</tp:taxon-name-part></tp:taxon-name>) from the Pacific Costa Rica Margin</article-title><source>Zookeys</source><day>09</day><month>10</month><year>2024</year><volume>1214</volume><fpage>281</fpage><lpage>324</lpage><pub-id pub-id-type="doi">10.3897/zookeys.1214.128594</pub-id></mixed-citation></tp:treatment-meta><tp:nomenclature><label>﻿</label><tp:taxon-name>
                <object-id xmlns:xlink="http://www.w3.org/1999/xlink" content-type="arpha" xlink:type="simple">7269015F-784A-59C0-BEA9-7186D71ECFBF</object-id>
                <tp:taxon-name-part taxon-name-part-type="genus" reg="Pyropelta">Pyropelta</tp:taxon-name-part>
                <tp:taxon-name-part taxon-name-part-type="species" reg="corymba">corymba</tp:taxon-name-part>
              </tp:taxon-name><tp:taxon-authority>McLean &amp; Haszprunar, 1987</tp:taxon-authority><xref ref-type="fig" rid="F8">Fig. 8</xref></tp:nomenclature><tp:treatment-sec sec-type="New records" id="SECID0E1BCI"><title>New records.</title><p>Costa Rica • 13 specimen(s); Costa Rica Margin, Mound 12; <named-content xmlns:xlink="http://www.w3.org/1999/xlink" content-type="dwc:verbatimCoordinates" xlink:type="simple"><named-content content-type="geo-json" specific-use="{&#34;type&#34;:&#34;Point&#34;,&#34;coordinates&#34;:[-84.312520,8.930750]}" id="NCID0EDCCI" xlink:type="simple">8.93075, -84.31252</named-content></named-content>; 998 m; 23 May 2017; AT37-13 ALVIN Dive 4908 leg.; Mussel, 4908_MP_12 • 4 specimen(s); Costa Rica Margin, Mound 12; <named-content xmlns:xlink="http://www.w3.org/1999/xlink" content-type="dwc:verbatimCoordinates" xlink:type="simple"><named-content content-type="geo-json" specific-use="{&#34;type&#34;:&#34;Point&#34;,&#34;coordinates&#34;:[-84.312425,8.930395]}" id="NCID0ELCCI" xlink:type="simple">8.930395, -84.3124245</named-content></named-content>; 995 m; 1 June 2017; AT37-13 ALVIN Dive 4917 leg.; Rock, EC5803 • 213 specimen(s); Costa Rica Margin, Mound 12; <named-content xmlns:xlink="http://www.w3.org/1999/xlink" content-type="dwc:verbatimCoordinates" xlink:type="simple"><named-content content-type="geo-json" specific-use="{&#34;type&#34;:&#34;Point&#34;,&#34;coordinates&#34;:[-84.312445,8.930468]}" id="NCID0ETCCI" xlink:type="simple">8.93046775, -84.31244503</named-content></named-content>; 998 m; 5 June 2017; AT37-13 ALVIN Dive 4922 leg.; Mussel, EC5741 • 973 specimen(s); Costa Rica Margin, Mound 12; <named-content xmlns:xlink="http://www.w3.org/1999/xlink" content-type="dwc:verbatimCoordinates" xlink:type="simple"><named-content content-type="geo-json" specific-use="{&#34;type&#34;:&#34;Point&#34;,&#34;coordinates&#34;:[-84.312630,8.930800]}" id="NCID0E2CCI" xlink:type="simple">8.9308, -84.31263</named-content></named-content>; 997 m; 24 October 2018; AT42-03 ALVIN Dive 4978 leg.; Mussel, EC7743 • 425 specimen(s); Costa Rica Margin, Mound 12; <named-content xmlns:xlink="http://www.w3.org/1999/xlink" content-type="dwc:verbatimCoordinates" xlink:type="simple"><named-content content-type="geo-json" specific-use="{&#34;type&#34;:&#34;Point&#34;,&#34;coordinates&#34;:[-84.312800,8.930700]}" id="NCID0EDDCI" xlink:type="simple">8.9307, -84.3128</named-content></named-content>; 997 m; 30 October 2018; AT42-03 ALVIN Dive 4984 leg.; Mussel, EC8314 • 7 specimen(s); Costa Rica Margin, Mound 12; <named-content xmlns:xlink="http://www.w3.org/1999/xlink" content-type="dwc:verbatimCoordinates" xlink:type="simple"><named-content content-type="geo-json" specific-use="{&#34;type&#34;:&#34;Point&#34;,&#34;coordinates&#34;:[-84.312800,8.930700]}" id="NCID0ELDCI" xlink:type="simple">8.9307, -84.3128</named-content></named-content>; 997 m; 30 October 2018; AT42-03 ALVIN Dive 4984 leg.; Tubeworm, EC10475 • 1 specimen(s); Costa Rica Margin, The Thumb; <named-content xmlns:xlink="http://www.w3.org/1999/xlink" content-type="dwc:verbatimCoordinates" xlink:type="simple"><named-content content-type="geo-json" specific-use="{&#34;type&#34;:&#34;Point&#34;,&#34;coordinates&#34;:[-84.400000,9.050000]}" id="NCID0ETDCI" xlink:type="simple">9.05, -84.4</named-content></named-content>; 1,072 m; 10 January 2019; FK19-0106 SUBASTIAN Dive 217 leg.; Mussel, EC9480 • 1 specimen(s); Costa Rica Margin, The Thumb; <named-content xmlns:xlink="http://www.w3.org/1999/xlink" content-type="dwc:verbatimCoordinates" xlink:type="simple"><named-content content-type="geo-json" specific-use="{&#34;type&#34;:&#34;Point&#34;,&#34;coordinates&#34;:[-84.400000,9.050000]}" id="NCID0E2DCI" xlink:type="simple">9.05, -84.4</named-content></named-content>; 1,072 m; 10 January 2019; FK19-0106 SUBASTIAN Dive 217 leg.; Mussel, EC9451 • 1 specimen(s); Costa Rica Margin, The Thumb; <named-content xmlns:xlink="http://www.w3.org/1999/xlink" content-type="dwc:verbatimCoordinates" xlink:type="simple"><named-content content-type="geo-json" specific-use="{&#34;type&#34;:&#34;Point&#34;,&#34;coordinates&#34;:[-84.400000,9.050000]}" id="NCID0EDECI" xlink:type="simple">9.05, -84.4</named-content></named-content>; 1,072 m; 10 January 2019; FK19-0106 SUBASTIAN Dive 217 leg.; Mussel, EC9468 • 1 specimen(s); Costa Rica Margin, The Thumb; <named-content xmlns:xlink="http://www.w3.org/1999/xlink" content-type="dwc:verbatimCoordinates" xlink:type="simple"><named-content content-type="geo-json" specific-use="{&#34;type&#34;:&#34;Point&#34;,&#34;coordinates&#34;:[-84.400000,9.050000]}" id="NCID0ELECI" xlink:type="simple">9.05, -84.4</named-content></named-content>; 1,072 m; 10 January 2019; FK19-0106 SUBASTIAN Dive 217 leg.; Mussel, EC9434.</p></tp:treatment-sec><tp:treatment-sec sec-type="remarks" id="SECID0EQECI"><title>Remarks.</title><p>Specimens of <italic><tp:taxon-name><tp:taxon-name-part taxon-name-part-type="genus" reg="Pyropelta">Pyropelta</tp:taxon-name-part><tp:taxon-name-part taxon-name-part-type="species" reg="corymba">corymba</tp:taxon-name-part></tp:taxon-name></italic> are herein confirmed from the hydrocarbon seep sites “Jaco Scar” (<named-content xmlns:xlink="http://www.w3.org/1999/xlink" content-type="dwc:verbatimCoordinates" xlink:type="simple"><named-content content-type="geo-json" specific-use="{&#34;type&#34;:&#34;Point&#34;,&#34;coordinates&#34;:[-84.840000,9.120000]}" id="NCID0EEFCI" xlink:type="simple">9.12, -84.84</named-content></named-content>), “Mound 12” (<named-content xmlns:xlink="http://www.w3.org/1999/xlink" content-type="dwc:verbatimCoordinates" xlink:type="simple"><named-content content-type="geo-json" specific-use="{&#34;type&#34;:&#34;Point&#34;,&#34;coordinates&#34;:[-84.310000,8.930000]}" id="NCID0EMFCI" xlink:type="simple">8.93, -84.31</named-content></named-content>), and “The Thumb” (<named-content xmlns:xlink="http://www.w3.org/1999/xlink" content-type="dwc:verbatimCoordinates" xlink:type="simple"><named-content content-type="geo-json" specific-use="{&#34;type&#34;:&#34;Point&#34;,&#34;coordinates&#34;:[-84.390000,9.050000]}" id="NCID0EUFCI" xlink:type="simple">9.05, -84.39</named-content></named-content>) from the Pacific Costa Rica Margin. This species was sampled from mussels, tubeworms, rocks, and wood between 995–1,887 m depth. This extends the known range of this species southward from the Californian coast and Gulf of California.</p></tp:treatment-sec><tp:treatment-sec><!--Section generated to contain objects referenced in tp:taxon-treatment.--><fig id="F8" position="float" orientation="portrait"><object-id xmlns:xlink="http://www.w3.org/1999/xlink" content-type="doi" xlink:type="simple">10.3897/zookeys.1214.128594.figure8</object-id><object-id xmlns:xlink="http://www.w3.org/1999/xlink" content-type="zenodo_dep_id" xlink:type="simple">13917740</object-id><object-id xmlns:xlink="http://www.w3.org/1999/xlink" content-type="arpha" xlink:type="simple">4EBA745B-8C39-5BC1-A4E1-840B8687B202</object-id><label>Figure 8.</label><caption><p>Specimen of <italic><tp:taxon-name><tp:taxon-name-part taxon-name-part-type="genus" reg="Pyropelta">Pyropelta</tp:taxon-name-part><tp:taxon-name-part taxon-name-part-type="species" reg="corymba">corymba</tp:taxon-name-part></tp:taxon-name></italic><bold>A</bold> sequenced specimen (GenBank Accession # <ext-link xmlns:xlink="http://www.w3.org/1999/xlink" xlink:href="OQ644631" ext-link-type="gen" xlink:type="simple">OQ644631</ext-link>) found on mussel shells, Mound 12, 997 m, AD4978, 24 October 2018 <bold>B–D</bold> details of radula and major and minor lateral teeth. Scale bars: 1 mm (<bold>A</bold>); 100 µm (<bold>B</bold>); 50 µm (<bold>C</bold>); 10 µm (<bold>D</bold>).</p></caption><graphic xmlns:xlink="http://www.w3.org/1999/xlink" xlink:href="zookeys-1214-281_article-128594__-g008.jpg" position="float" orientation="portrait" xlink:type="simple" id="oo_1150577.jpg"><uri content-type="original_file" xlink:type="simple">https://binary.pensoft.net/fig/1150577</uri></graphic></fig></tp:treatment-sec></tp:taxon-treatment>
