# Supplementary material for: ﻿New species and records of limpets (Mollusca, Gastropoda) from the Pacific Costa Rica Margin
Source: Zookeys. 2024 Oct 9;1214:281–324. doi: 10.3897/zookeys.1214.128594 (PMC11491734; doi:10.3897/zookeys.1214.128594)
Supplement: XML Treatment for Lepetodrilus guaymasensis [file zookeys.1214.128594-treatment4.xml]

<!DOCTYPE tp:taxon-treatment
  PUBLIC "-//TaxonX//DTD Taxonomic Treatment Publishing DTD v0 20100105//EN" "tax-treatment-NSO.dtd">
<tp:taxon-treatment xmlns:tp="http://www.plazi.org/taxpub"><tp:treatment-meta><kwd-group><label>Taxon classification</label><kwd>
                  <named-content content-type="kingdom">Animalia</named-content>
                </kwd><kwd>
                  <named-content content-type="order">Vetigastropoda</named-content>
                </kwd><kwd>
                  <named-content content-type="family">Lepetodrilidae</named-content>
                </kwd></kwd-group><mixed-citation publication-type="journal"><person-group><name><surname>Betters</surname><given-names>Melissa J.</given-names></name><name><surname>Cortés</surname><given-names>Jorge</given-names></name><name><surname>Cordes</surname><given-names>Erik E.</given-names></name></person-group><article-title>﻿New species and records of limpets (<tp:taxon-name><tp:taxon-name-part taxon-name-part-type="phylum">Mollusca</tp:taxon-name-part></tp:taxon-name>, <tp:taxon-name><tp:taxon-name-part taxon-name-part-type="class">Gastropoda</tp:taxon-name-part></tp:taxon-name>) from the Pacific Costa Rica Margin</article-title><source>Zookeys</source><day>09</day><month>10</month><year>2024</year><volume>1214</volume><fpage>281</fpage><lpage>324</lpage><pub-id pub-id-type="doi">10.3897/zookeys.1214.128594</pub-id></mixed-citation></tp:treatment-meta><tp:nomenclature><label>﻿</label><tp:taxon-name>
                <object-id xmlns:xlink="http://www.w3.org/1999/xlink" content-type="arpha" xlink:type="simple">382DF24A-71EA-5C34-82B6-5CBD31C5BA5D</object-id>
                <tp:taxon-name-part taxon-name-part-type="genus" reg="Lepetodrilus">Lepetodrilus</tp:taxon-name-part>
                <tp:taxon-name-part taxon-name-part-type="species" reg="guaymasensis">guaymasensis</tp:taxon-name-part>
              </tp:taxon-name><tp:taxon-authority>McLean, 1988</tp:taxon-authority><xref ref-type="fig" rid="F9">Fig. 9</xref></tp:nomenclature><tp:treatment-sec sec-type="New records" id="SECID0EYHCI"><title>New records.</title><p>Costa Rica • 13 specimen(s); Costa Rica Margin, Jaco Scar; <named-content xmlns:xlink="http://www.w3.org/1999/xlink" content-type="dwc:verbatimCoordinates" xlink:type="simple"><named-content content-type="geo-json" specific-use="{&#34;type&#34;:&#34;Point&#34;,&#34;coordinates&#34;:[-84.839671,9.117323]}" id="NCID0EBICI" xlink:type="simple">9.117323, -84.839671</named-content></named-content>; 1,795 m; 27 May 2017; AT37-13 ALVIN Dive 4912 leg.; Tubeworm, EC5737 • 3 specimen(s); Costa Rica Margin, Jaco Scar; <named-content xmlns:xlink="http://www.w3.org/1999/xlink" content-type="dwc:verbatimCoordinates" xlink:type="simple"><named-content content-type="geo-json" specific-use="{&#34;type&#34;:&#34;Point&#34;,&#34;coordinates&#34;:[-84.839662,9.117368]}" id="NCID0EJICI" xlink:type="simple">9.117368, -84.839662</named-content></named-content>; 1,796 m; 30 May 2017; AT37-13 ALVIN Dive 4915 leg.; Tubeworm, EC5811 • 10 specimen(s); Costa Rica Margin, Mound 12; <named-content xmlns:xlink="http://www.w3.org/1999/xlink" content-type="dwc:verbatimCoordinates" xlink:type="simple"><named-content content-type="geo-json" specific-use="{&#34;type&#34;:&#34;Point&#34;,&#34;coordinates&#34;:[-84.312425,8.930395]}" id="NCID0ERICI" xlink:type="simple">8.930395, -84.3124245</named-content></named-content>; 995 m; 1 June 2017; AT37-13 ALVIN Dive 4917 leg.; Tubeworm, EC5798 • 48 specimen(s); Costa Rica Margin, Mound 12; 8.93046775, 84.31244503; 998 m; 5 June 2017; AT37-13 ALVIN Dive 4922 leg.; Mussel, EC5746 • 2 specimen(s); Costa Rica Margin, Jaco Scar; <named-content xmlns:xlink="http://www.w3.org/1999/xlink" content-type="dwc:verbatimCoordinates" xlink:type="simple"><named-content content-type="geo-json" specific-use="{&#34;type&#34;:&#34;Point&#34;,&#34;coordinates&#34;:[-84.839533,8.970670]}" id="NCID0EZICI" xlink:type="simple">8.97067, -84.839533</named-content></named-content>; 1,783 m; 23 October 2018; AT42-03 ALVIN Dive 4977 leg.; Mussel, EC7553 • 247 specimen(s); Costa Rica Margin, Mound 12; <named-content xmlns:xlink="http://www.w3.org/1999/xlink" content-type="dwc:verbatimCoordinates" xlink:type="simple"><named-content content-type="geo-json" specific-use="{&#34;type&#34;:&#34;Point&#34;,&#34;coordinates&#34;:[-84.312818,8.930700]}" id="NCID0EBJCI" xlink:type="simple">8.9307, -84.3128183</named-content></named-content>; 997 m; 30 October 2018; AT42-03 ALVIN Dive 4984 leg.; Mussel, EC8313 • 5 specimen(s); Costa Rica Margin, Mound 12; <named-content xmlns:xlink="http://www.w3.org/1999/xlink" content-type="dwc:verbatimCoordinates" xlink:type="simple"><named-content content-type="geo-json" specific-use="{&#34;type&#34;:&#34;Point&#34;,&#34;coordinates&#34;:[-84.313100,8.929830]}" id="NCID0EJJCI" xlink:type="simple">8.92983, -84.3131</named-content></named-content>; 995 m; 2 November 2018; AT42-03 ALVIN Dive 4987 leg.; Tubeworm, EC8562 • 1 specimen(s); Costa Rica Margin, Jaco Scar; <named-content xmlns:xlink="http://www.w3.org/1999/xlink" content-type="dwc:verbatimCoordinates" xlink:type="simple"><named-content content-type="geo-json" specific-use="{&#34;type&#34;:&#34;Point&#34;,&#34;coordinates&#34;:[-84.839525,9.117775]}" id="NCID0ERJCI" xlink:type="simple">9.117775, -84.839525</named-content></named-content>; 1,803 m; 7 January 2019; FK19-0106 SUBASTIAN Dive 214 leg.; Rock, EC9336 • 319 specimen(s); Costa Rica Margin, Jaco Scar; <named-content xmlns:xlink="http://www.w3.org/1999/xlink" content-type="dwc:verbatimCoordinates" xlink:type="simple"><named-content content-type="geo-json" specific-use="{&#34;type&#34;:&#34;Point&#34;,&#34;coordinates&#34;:[-84.839632,9.117410]}" id="NCID0EZJCI" xlink:type="simple">9.11741, -84.839632</named-content></named-content>; 1,812.41 m; 7 January 2019; FK19-0106 SUBASTIAN Dive 214 leg.; Mussel, EC9330 • 2 specimen(s); Costa Rica Margin, The Thumb; <named-content xmlns:xlink="http://www.w3.org/1999/xlink" content-type="dwc:verbatimCoordinates" xlink:type="simple"><named-content content-type="geo-json" specific-use="{&#34;type&#34;:&#34;Point&#34;,&#34;coordinates&#34;:[-84.393834,9.048849]}" id="NCID0EBKCI" xlink:type="simple">9.048849447, -84.39383397</named-content></named-content>; 1,071.5 m; 10 January 2019; FK19-0106 SUBASTIAN Dive 217 leg.; Mussel, EC9500 • 1 specimen(s); Costa Rica Margin, The Thumb; <named-content xmlns:xlink="http://www.w3.org/1999/xlink" content-type="dwc:verbatimCoordinates" xlink:type="simple"><named-content content-type="geo-json" specific-use="{&#34;type&#34;:&#34;Point&#34;,&#34;coordinates&#34;:[-84.394173,9.048835]}" id="NCID0EJKCI" xlink:type="simple">9.048835323, -84.39417277</named-content></named-content>; 1,075 m; 10 January 2019; FK19-0106 SUBASTIAN Dive 217 leg.; Mussel, EC9488 • 1 specimen(s); Costa Rica Margin, The Thumb; <named-content xmlns:xlink="http://www.w3.org/1999/xlink" content-type="dwc:verbatimCoordinates" xlink:type="simple"><named-content content-type="geo-json" specific-use="{&#34;type&#34;:&#34;Point&#34;,&#34;coordinates&#34;:[-84.394156,9.048821]}" id="NCID0ERKCI" xlink:type="simple">9.048821, -84.394156</named-content></named-content>; 1,074 m; 10 January 2019; FK19-0106 SUBASTIAN Dive 217 leg.; Tubeworm, EC9480 • 1 specimen(s); Costa Rica Margin, The Thumb; <named-content xmlns:xlink="http://www.w3.org/1999/xlink" content-type="dwc:verbatimCoordinates" xlink:type="simple"><named-content content-type="geo-json" specific-use="{&#34;type&#34;:&#34;Point&#34;,&#34;coordinates&#34;:[-84.393744,9.048871]}" id="NCID0EZKCI" xlink:type="simple">9.048871, -84.393744</named-content></named-content>; 1,073 m; 10 January 2019; FK19-0106 SUBASTIAN Dive 217 leg.; Mussel, EC9468 • 1 specimen(s); Costa Rica Margin, The Thumb; <named-content xmlns:xlink="http://www.w3.org/1999/xlink" content-type="dwc:verbatimCoordinates" xlink:type="simple"><named-content content-type="geo-json" specific-use="{&#34;type&#34;:&#34;Point&#34;,&#34;coordinates&#34;:[-84.393773,9.048836]}" id="NCID0EBLCI" xlink:type="simple">9.048836, -84.393773</named-content></named-content>; 1,072 m; 10 January 2019; FK19-0106 SUBASTIAN Dive 217 leg.; Mussel, EC9451 • 1 specimen(s); Costa Rica Margin, The Thumb; <named-content xmlns:xlink="http://www.w3.org/1999/xlink" content-type="dwc:verbatimCoordinates" xlink:type="simple"><named-content content-type="geo-json" specific-use="{&#34;type&#34;:&#34;Point&#34;,&#34;coordinates&#34;:[-84.394112,9.048866]}" id="NCID0EJLCI" xlink:type="simple">9.048866, -84.394112</named-content></named-content>; 1,073 m; 10 January 2019; FK19-0106 SUBASTIAN Dive 217 leg.; Mussel, EC9434.</p></tp:treatment-sec><tp:treatment-sec sec-type="remarks" id="SECID0EOLCI"><title>Remarks.</title><p>Specimens of <italic><tp:taxon-name><tp:taxon-name-part taxon-name-part-type="genus" reg="Lepetodrilus">Lepetodrilus</tp:taxon-name-part><tp:taxon-name-part taxon-name-part-type="species" reg="guaymasensis">guaymasensis</tp:taxon-name-part></tp:taxon-name></italic> are herein confirmed from the hydrocarbon seep sites “Jaco Scar” (<named-content xmlns:xlink="http://www.w3.org/1999/xlink" content-type="dwc:verbatimCoordinates" xlink:type="simple"><named-content content-type="geo-json" specific-use="{&#34;type&#34;:&#34;Point&#34;,&#34;coordinates&#34;:[-84.840000,9.120000]}" id="NCID0ECMCI" xlink:type="simple">9.12, -84.84</named-content></named-content>), “Quepos Seep” (<named-content xmlns:xlink="http://www.w3.org/1999/xlink" content-type="dwc:verbatimCoordinates" xlink:type="simple"><named-content content-type="geo-json" specific-use="{&#34;type&#34;:&#34;Point&#34;,&#34;coordinates&#34;:[-84.620000,9.030000]}" id="NCID0EKMCI" xlink:type="simple">9.03, -84.62</named-content></named-content>), “Mound 12” (<named-content xmlns:xlink="http://www.w3.org/1999/xlink" content-type="dwc:verbatimCoordinates" xlink:type="simple"><named-content content-type="geo-json" specific-use="{&#34;type&#34;:&#34;Point&#34;,&#34;coordinates&#34;:[-84.310000,8.930000]}" id="NCID0ESMCI" xlink:type="simple">8.93, -84.31</named-content></named-content>), and “The Thumb” (<named-content xmlns:xlink="http://www.w3.org/1999/xlink" content-type="dwc:verbatimCoordinates" xlink:type="simple"><named-content content-type="geo-json" specific-use="{&#34;type&#34;:&#34;Point&#34;,&#34;coordinates&#34;:[-84.390000,9.050000]}" id="NCID0E1MCI" xlink:type="simple">9.05, -84.39</named-content></named-content>) from the Pacific Costa Rica Margin. This species was sampled from mussels, tubeworms, and rocks between 995–1,800 m depth.</p></tp:treatment-sec><tp:treatment-sec><!--Section generated to contain objects referenced in tp:taxon-treatment.--><fig id="F9" position="float" orientation="portrait"><object-id xmlns:xlink="http://www.w3.org/1999/xlink" content-type="doi" xlink:type="simple">10.3897/zookeys.1214.128594.figure9</object-id><object-id xmlns:xlink="http://www.w3.org/1999/xlink" content-type="zenodo_dep_id" xlink:type="simple">13917743</object-id><object-id xmlns:xlink="http://www.w3.org/1999/xlink" content-type="arpha" xlink:type="simple">B4498CD8-F5E9-5E54-A342-E1CF987FE6A7</object-id><label>Figure 9.</label><caption><p>Specimens of <italic><tp:taxon-name><tp:taxon-name-part taxon-name-part-type="genus" reg="Lepetodrilus">Lepetodrilus</tp:taxon-name-part><tp:taxon-name-part taxon-name-part-type="species" reg="guaymasensis">guaymasensis</tp:taxon-name-part></tp:taxon-name></italic> and <italic><tp:taxon-name><tp:taxon-name-part taxon-name-part-type="genus" reg="Pseudolepetodrilus">Pseudolepetodrilus</tp:taxon-name-part><tp:taxon-name-part taxon-name-part-type="species" reg="costaricensis">costaricensis</tp:taxon-name-part></tp:taxon-name></italic> gen. et sp. nov. <bold>A–C</bold> sequenced <italic><tp:taxon-name><tp:taxon-name-part taxon-name-part-type="genus" reg="Lepetodrilus">L.</tp:taxon-name-part><tp:taxon-name-part taxon-name-part-type="species" reg="guaymasensis">guaymasensis</tp:taxon-name-part></tp:taxon-name></italic> specimen (GenBank Accession # <ext-link xmlns:xlink="http://www.w3.org/1999/xlink" xlink:href="OQ644591" ext-link-type="gen" xlink:type="simple">OQ644591</ext-link>) from Mound 12, 998 m, AD4917, 1 June 2017 <bold>D–F</bold> additional <italic><tp:taxon-name><tp:taxon-name-part taxon-name-part-type="genus" reg="Lepetodrilus">L.</tp:taxon-name-part><tp:taxon-name-part taxon-name-part-type="species" reg="guaymasensis">guaymasensis</tp:taxon-name-part></tp:taxon-name></italic> specimen from Jaco Scar, 1,811 m, AD4912, 27 May 2017 <bold>G–I</bold><italic><tp:taxon-name><tp:taxon-name-part taxon-name-part-type="genus" reg="Pseudolepetodrilus">Pseudolepetodrilus</tp:taxon-name-part><tp:taxon-name-part taxon-name-part-type="species" reg="costaricensis">costaricensis</tp:taxon-name-part></tp:taxon-name></italic> sp. nov. holotype (<bold>G–I</bold>) and sequenced specimen (<bold>J–L</bold>) (GenBank Accession #<ext-link xmlns:xlink="http://www.w3.org/1999/xlink" xlink:href="OQ644586" ext-link-type="gen" xlink:type="simple">OQ644586</ext-link>), both from tubeworms, Jaco Scar, 1,760 m, AD4989, 4 November 2018 <bold>M</bold> close up view of <italic><tp:taxon-name><tp:taxon-name-part taxon-name-part-type="genus" reg="Pseudolepetodrilus">P.</tp:taxon-name-part><tp:taxon-name-part taxon-name-part-type="species" reg="costaricensis">costaricensis</tp:taxon-name-part></tp:taxon-name></italic> epipodial tentacles, with tracing <bold>N–P</bold> radula morphology representative of this new genus <bold>O</bold> isolated marginal lateral tooth. Scale bars: 1 mm (<bold>A–M</bold>); 300 µm (<bold>N</bold>); 50 µm (<bold>O</bold>); 30 µm (<bold>P</bold>).</p></caption><graphic xmlns:xlink="http://www.w3.org/1999/xlink" xlink:href="zookeys-1214-281_article-128594__-g009.jpg" position="float" orientation="portrait" xlink:type="simple" id="oo_1150578.jpg"><uri content-type="original_file" xlink:type="simple">https://binary.pensoft.net/fig/1150578</uri></graphic></fig></tp:treatment-sec></tp:taxon-treatment>
