# Supplementary material for: ﻿New species and records of limpets (Mollusca, Gastropoda) from the Pacific Costa Rica Margin
Source: Zookeys. 2024 Oct 9;1214:281–324. doi: 10.3897/zookeys.1214.128594 (PMC11491734; doi:10.3897/zookeys.1214.128594)
Supplement: XML Treatment for Pseudolepetodrilus [file zookeys.1214.128594-treatment5.xml]

<!DOCTYPE tp:taxon-treatment
  PUBLIC "-//TaxonX//DTD Taxonomic Treatment Publishing DTD v0 20100105//EN" "tax-treatment-NSO.dtd">
<tp:taxon-treatment xmlns:tp="http://www.plazi.org/taxpub"><tp:treatment-meta><kwd-group><label>Taxon classification</label><kwd>
                  <named-content content-type="kingdom">Animalia</named-content>
                </kwd><kwd>
                  <named-content content-type="order">Vetigastropoda</named-content>
                </kwd><kwd>
                  <named-content content-type="family">Lepetodrilidae</named-content>
                </kwd></kwd-group><mixed-citation publication-type="journal"><person-group><name><surname>Betters</surname><given-names>Melissa J.</given-names></name><name><surname>Cortés</surname><given-names>Jorge</given-names></name><name><surname>Cordes</surname><given-names>Erik E.</given-names></name></person-group><article-title>﻿New species and records of limpets (<tp:taxon-name><tp:taxon-name-part taxon-name-part-type="phylum">Mollusca</tp:taxon-name-part></tp:taxon-name>, <tp:taxon-name><tp:taxon-name-part taxon-name-part-type="class">Gastropoda</tp:taxon-name-part></tp:taxon-name>) from the Pacific Costa Rica Margin</article-title><source>Zookeys</source><day>09</day><month>10</month><year>2024</year><volume>1214</volume><fpage>281</fpage><lpage>324</lpage><pub-id pub-id-type="doi">10.3897/zookeys.1214.128594</pub-id></mixed-citation></tp:treatment-meta><tp:nomenclature><label>﻿</label><tp:taxon-name>
                <object-id xmlns:xlink="http://www.w3.org/1999/xlink" content-type="arpha" xlink:type="simple">A2E73FCA-ACEB-5D09-8EE7-2537F43F187D</object-id>
                <tp:taxon-name-part taxon-name-part-type="genus" reg="Pseudolepetodrilus">Pseudolepetodrilus</tp:taxon-name-part>
                <object-id xmlns:xlink="http://www.w3.org/1999/xlink" content-type="zoobank" xlink:type="simple">https://zoobank.org/CD35F6A5-6AAA-45CF-9D10-1B38CA8A20D6</object-id>
              </tp:taxon-name><tp:taxon-status xmlns:xlink="http://www.w3.org/1999/xlink" xlink:type="simple">gen. nov.</tp:taxon-status><xref ref-type="fig" rid="F9">Fig. 9</xref></tp:nomenclature><tp:treatment-sec sec-type="type species" id="SECID0EIOCI"><title>Type species.</title><p><italic><tp:taxon-name><tp:taxon-name-part taxon-name-part-type="genus" reg="Pseudolepetodrilus">Pseudolepetodrilus</tp:taxon-name-part><tp:taxon-name-part taxon-name-part-type="species" reg="costaricensis">costaricensis</tp:taxon-name-part></tp:taxon-name></italic> sp. nov.</p></tp:treatment-sec><tp:treatment-sec sec-type="diagnosis" id="SECID0EZOCI"><title>Diagnosis.</title><p><italic><tp:taxon-name><tp:taxon-name-part taxon-name-part-type="genus" reg="Pseudolepetodrilus">Pseudolepetodrilus</tp:taxon-name-part></tp:taxon-name></italic> gen. nov. have a complete shell with fine radial and concentric sculptures, penis originating at the right side of the head, and three pairs of posterior epipodial tentacles.</p></tp:treatment-sec><tp:treatment-sec sec-type="description" id="SECID0EGPCI"><title>Description.</title><p><bold><italic>Shell</italic></bold> (Fig. <xref ref-type="fig" rid="F9">9G, H</xref>): Specimens exhibit patelliform shells with moderate elevation. Apex of shell is located at the posterior end of the shell. Fine concentric radial sculpturing and axial sculpturing present. The aperture and shell margin are ovate and unornamented. Shell is robust with a thick, greenish brown periostracum covering the outer shell and wrapping over the aperture lip.</p><p><bold><italic>Soft parts</italic></bold> (Fig. <xref ref-type="fig" rid="F9">9I, M</xref>): One pair of short cephalic tentacles are located on the head. One pair of epipodial tentacles are located approximately midway down the foot, with one tentacle present on either side of the organism. Three pairs of epipodial tentacles are present at the posterior end of the organism. These posterior tentacles are short and thin; They do not extend past the shell margin. A thick, triangular penis extends from beneath the right cephalic tentacle. Mouth is V-shaped. Oral lappets are lacking.</p><p><bold><italic>Radula</italic></bold> (Fig. <xref ref-type="fig" rid="F9">9N, O</xref>): Radula is rhipidoglossate in configuration and is symmetrical. Rachidian tooth is sharp and triangular, lacking denticles. One broad, major lateral tooth on either side of the rachidian flanked by four minor lateral teeth all with triangular cusps: Numerous (15+) marginal teeth flank the minor lateral teeth on either side, each exhibiting spatulate cusps with short denticles.</p></tp:treatment-sec><tp:treatment-sec sec-type="remarks" id="SECID0EWQCI"><title>Remarks.</title><p><italic><tp:taxon-name><tp:taxon-name-part taxon-name-part-type="genus" reg="Pseudolepetodrilus">Pseudolepetodrilus</tp:taxon-name-part></tp:taxon-name></italic> gen. nov. have a complete shell, penis originating at the right side of the head, and three pairs of posterior epipodial tentacles. <italic><tp:taxon-name><tp:taxon-name-part taxon-name-part-type="genus" reg="Lepetodrilus">Lepetodrilus</tp:taxon-name-part></tp:taxon-name></italic> have a complete shell, penis originating at the right side of the head, and two pairs of posterior epipodial tentacles. <italic><tp:taxon-name><tp:taxon-name-part taxon-name-part-type="genus" reg="Gorgoleptis">Gorgoleptis</tp:taxon-name-part></tp:taxon-name></italic> have a complete shell, penis originating from the left side of the head, and two pairs of posterior epipodial tentacles. <italic><tp:taxon-name><tp:taxon-name-part taxon-name-part-type="genus" reg="Clypeosectus">Clypeosectus</tp:taxon-name-part></tp:taxon-name></italic> McLean, 1989 has a slit shell and three pairs of posterior epipodial tentacles. <italic><tp:taxon-name><tp:taxon-name-part taxon-name-part-type="genus" reg="Pseudorimula">Pseudorimula</tp:taxon-name-part></tp:taxon-name></italic> McLean, 1989 has a slit shell and four pairs of posterior epipodial tentacles.</p><p>The radulae of this new genus most closely resembles that of <italic><tp:taxon-name><tp:taxon-name-part taxon-name-part-type="genus" reg="Lepetodrilus">Lepetodrilus</tp:taxon-name-part></tp:taxon-name></italic> in that they both have a broad, oblique, first major lateral followed by laterals that rise to a peak at the third tooth and then descend away from the short, triangular rachidian. However, while the major laterals of <italic><tp:taxon-name><tp:taxon-name-part taxon-name-part-type="genus" reg="Lepetodrilus">Lepetodrilus</tp:taxon-name-part></tp:taxon-name></italic> have variable, irregular edges, the major lateral teeth of <italic><tp:taxon-name><tp:taxon-name-part taxon-name-part-type="genus" reg="Pseudolepetodrilus">Pseudolepetodrilus</tp:taxon-name-part></tp:taxon-name></italic> gen. nov. have an even, outer slope without any notches or grooves.</p></tp:treatment-sec><tp:treatment-sec sec-type="etymology" id="SECID0EWSCI"><title>Etymology.</title><p>The generic name means false (<italic>pseudo</italic>) <italic><tp:taxon-name><tp:taxon-name-part taxon-name-part-type="genus" reg="Lepetodrilus">Lepetodrilus</tp:taxon-name-part></tp:taxon-name></italic>, given its close physical resemblance to species of the genus <italic><tp:taxon-name><tp:taxon-name-part taxon-name-part-type="genus" reg="Lepetodrilus">Lepetodrilus</tp:taxon-name-part></tp:taxon-name></italic>.</p></tp:treatment-sec><tp:treatment-sec><!--Section generated to contain objects referenced in tp:taxon-treatment.--><fig id="F9" position="float" orientation="portrait"><object-id xmlns:xlink="http://www.w3.org/1999/xlink" content-type="doi" xlink:type="simple">10.3897/zookeys.1214.128594.figure9</object-id><object-id xmlns:xlink="http://www.w3.org/1999/xlink" content-type="zenodo_dep_id" xlink:type="simple">13917743</object-id><object-id xmlns:xlink="http://www.w3.org/1999/xlink" content-type="arpha" xlink:type="simple">B4498CD8-F5E9-5E54-A342-E1CF987FE6A7</object-id><label>Figure 9.</label><caption><p>Specimens of <italic><tp:taxon-name><tp:taxon-name-part taxon-name-part-type="genus" reg="Lepetodrilus">Lepetodrilus</tp:taxon-name-part><tp:taxon-name-part taxon-name-part-type="species" reg="guaymasensis">guaymasensis</tp:taxon-name-part></tp:taxon-name></italic> and <italic><tp:taxon-name><tp:taxon-name-part taxon-name-part-type="genus" reg="Pseudolepetodrilus">Pseudolepetodrilus</tp:taxon-name-part><tp:taxon-name-part taxon-name-part-type="species" reg="costaricensis">costaricensis</tp:taxon-name-part></tp:taxon-name></italic> gen. et sp. nov. <bold>A–C</bold> sequenced <italic><tp:taxon-name><tp:taxon-name-part taxon-name-part-type="genus" reg="Lepetodrilus">L.</tp:taxon-name-part><tp:taxon-name-part taxon-name-part-type="species" reg="guaymasensis">guaymasensis</tp:taxon-name-part></tp:taxon-name></italic> specimen (GenBank Accession # <ext-link xmlns:xlink="http://www.w3.org/1999/xlink" xlink:href="OQ644591" ext-link-type="gen" xlink:type="simple">OQ644591</ext-link>) from Mound 12, 998 m, AD4917, 1 June 2017 <bold>D–F</bold> additional <italic><tp:taxon-name><tp:taxon-name-part taxon-name-part-type="genus" reg="Lepetodrilus">L.</tp:taxon-name-part><tp:taxon-name-part taxon-name-part-type="species" reg="guaymasensis">guaymasensis</tp:taxon-name-part></tp:taxon-name></italic> specimen from Jaco Scar, 1,811 m, AD4912, 27 May 2017 <bold>G–I</bold><italic><tp:taxon-name><tp:taxon-name-part taxon-name-part-type="genus" reg="Pseudolepetodrilus">Pseudolepetodrilus</tp:taxon-name-part><tp:taxon-name-part taxon-name-part-type="species" reg="costaricensis">costaricensis</tp:taxon-name-part></tp:taxon-name></italic> sp. nov. holotype (<bold>G–I</bold>) and sequenced specimen (<bold>J–L</bold>) (GenBank Accession #<ext-link xmlns:xlink="http://www.w3.org/1999/xlink" xlink:href="OQ644586" ext-link-type="gen" xlink:type="simple">OQ644586</ext-link>), both from tubeworms, Jaco Scar, 1,760 m, AD4989, 4 November 2018 <bold>M</bold> close up view of <italic><tp:taxon-name><tp:taxon-name-part taxon-name-part-type="genus" reg="Pseudolepetodrilus">P.</tp:taxon-name-part><tp:taxon-name-part taxon-name-part-type="species" reg="costaricensis">costaricensis</tp:taxon-name-part></tp:taxon-name></italic> epipodial tentacles, with tracing <bold>N–P</bold> radula morphology representative of this new genus <bold>O</bold> isolated marginal lateral tooth. Scale bars: 1 mm (<bold>A–M</bold>); 300 µm (<bold>N</bold>); 50 µm (<bold>O</bold>); 30 µm (<bold>P</bold>).</p></caption><graphic xmlns:xlink="http://www.w3.org/1999/xlink" xlink:href="zookeys-1214-281_article-128594__-g009.jpg" position="float" orientation="portrait" xlink:type="simple" id="oo_1150578.jpg"><uri content-type="original_file" xlink:type="simple">https://binary.pensoft.net/fig/1150578</uri></graphic></fig></tp:treatment-sec></tp:taxon-treatment>
