# Supplementary material for: ﻿New species and records of limpets (Mollusca, Gastropoda) from the Pacific Costa Rica Margin
Source: Zookeys. 2024 Oct 9;1214:281–324. doi: 10.3897/zookeys.1214.128594 (PMC11491734; doi:10.3897/zookeys.1214.128594)
Supplement: XML Treatment for Pseudolepetodrilus costaricensis [file zookeys.1214.128594-treatment6.xml]

<!DOCTYPE tp:taxon-treatment
  PUBLIC "-//TaxonX//DTD Taxonomic Treatment Publishing DTD v0 20100105//EN" "tax-treatment-NSO.dtd">
<tp:taxon-treatment xmlns:tp="http://www.plazi.org/taxpub"><tp:treatment-meta><kwd-group><label>Taxon classification</label><kwd>
                  <named-content content-type="kingdom">Animalia</named-content>
                </kwd><kwd>
                  <named-content content-type="order">Vetigastropoda</named-content>
                </kwd><kwd>
                  <named-content content-type="family">Lepetodrilidae</named-content>
                </kwd></kwd-group><mixed-citation publication-type="journal"><person-group><name><surname>Betters</surname><given-names>Melissa J.</given-names></name><name><surname>Cortés</surname><given-names>Jorge</given-names></name><name><surname>Cordes</surname><given-names>Erik E.</given-names></name></person-group><article-title>﻿New species and records of limpets (<tp:taxon-name><tp:taxon-name-part taxon-name-part-type="phylum">Mollusca</tp:taxon-name-part></tp:taxon-name>, <tp:taxon-name><tp:taxon-name-part taxon-name-part-type="class">Gastropoda</tp:taxon-name-part></tp:taxon-name>) from the Pacific Costa Rica Margin</article-title><source>Zookeys</source><day>09</day><month>10</month><year>2024</year><volume>1214</volume><fpage>281</fpage><lpage>324</lpage><pub-id pub-id-type="doi">10.3897/zookeys.1214.128594</pub-id></mixed-citation></tp:treatment-meta><tp:nomenclature><label>﻿</label><tp:taxon-name>
                <object-id xmlns:xlink="http://www.w3.org/1999/xlink" content-type="arpha" xlink:type="simple">61CB524E-BC04-5225-BD28-36E00EC5EC20</object-id>
                <tp:taxon-name-part taxon-name-part-type="genus" reg="Pseudolepetodrilus">Pseudolepetodrilus</tp:taxon-name-part>
                <tp:taxon-name-part taxon-name-part-type="species" reg="costaricensis">costaricensis</tp:taxon-name-part>
                <object-id xmlns:xlink="http://www.w3.org/1999/xlink" content-type="zoobank" xlink:type="simple">https://zoobank.org/019D87DB-0CA1-4785-9E4E-7D9306AF0592</object-id>
              </tp:taxon-name><tp:taxon-status xmlns:xlink="http://www.w3.org/1999/xlink" xlink:type="simple">sp. nov.</tp:taxon-status><xref ref-type="fig" rid="F9">Fig. 9</xref></tp:nomenclature><tp:treatment-sec sec-type="type material" id="SECID0EZUCI"><title>Type material examined.</title><p><bold><italic>Holotype</italic></bold>: Costa Rica • whole organism; ethanol-fixed; Original label: “<italic><tp:taxon-name><tp:taxon-name-part taxon-name-part-type="genus" reg="Pseudolepetodrilus">Pseudolepetodrilus</tp:taxon-name-part><tp:taxon-name-part taxon-name-part-type="species" reg="costaricensis">costaricensis</tp:taxon-name-part></tp:taxon-name></italic> holotype, 1, whole organism, AD4989, Costa Rica Margin, Jaco Scar, <named-content xmlns:xlink="http://www.w3.org/1999/xlink" content-type="dwc:verbatimCoordinates" xlink:type="simple"><named-content content-type="geo-json" specific-use="{&#34;type&#34;:&#34;Point&#34;,&#34;coordinates&#34;:[-84.840700,9.117850]}" id="NCID0ESVCI" xlink:type="simple">9.11785, -84.8407</named-content></named-content>, 1760 m, from tubeworms.”; <abbrev xmlns:xlink="http://www.w3.org/1999/xlink" xlink:title="Scripps Institute of Oceanography Benthic Invertebrate Collection" id="ABBRID0EXVCI" xlink:type="simple">SIO-BIC</abbrev> M22534. <bold><italic>Paratypes</italic></bold>: Costa Rica • 1 specimen; same data as for holotype; Original label: “<italic><tp:taxon-name><tp:taxon-name-part taxon-name-part-type="genus" reg="Pseudolepetodrilus">Pseudolepetodrilus</tp:taxon-name-part><tp:taxon-name-part taxon-name-part-type="species" reg="costaricensis">costaricensis</tp:taxon-name-part></tp:taxon-name></italic> paratype, 1, whole organism, AD4989, Costa Rica Margin, Jaco Scar, <named-content xmlns:xlink="http://www.w3.org/1999/xlink" content-type="dwc:verbatimCoordinates" xlink:type="simple"><named-content content-type="geo-json" specific-use="{&#34;type&#34;:&#34;Point&#34;,&#34;coordinates&#34;:[-84.840700,9.117850]}" id="NCID0EMWCI" xlink:type="simple">9.11785, -84.8407</named-content></named-content>, 1760 m, from tubeworms.”; MZCR10673-01.</p></tp:treatment-sec><tp:treatment-sec sec-type="type locality" id="SECID0ERWCI"><title>Type locality.</title><p>Costa Rica • Costa Rica Margin, Jaco Scar, <named-content xmlns:xlink="http://www.w3.org/1999/xlink" content-type="dwc:verbatimCoordinates" xlink:type="simple"><named-content content-type="geo-json" specific-use="{&#34;type&#34;:&#34;Point&#34;,&#34;coordinates&#34;:[-84.840700,9.117850]}" id="NCID0E1WCI" xlink:type="simple">9.11785, -84.8407</named-content></named-content>; hydrocarbon seep; tubeworms; 1,760 m; 4 November 2018; AT42-03 ALVIN Dive 4989 leg.</p></tp:treatment-sec><tp:treatment-sec sec-type="material" id="SECID0E6WCI"><title>Other material examined.</title><p>Costa Rica • 4 specimen(s); Costa Rica Margin, Jaco Scar; <named-content xmlns:xlink="http://www.w3.org/1999/xlink" content-type="dwc:verbatimCoordinates" xlink:type="simple"><named-content content-type="geo-json" specific-use="{&#34;type&#34;:&#34;Point&#34;,&#34;coordinates&#34;:[-84.840700,9.117850]}" id="NCID0EIXCI" xlink:type="simple">9.11785, -84.8407</named-content></named-content>; 1,760 m; 4 November 2018; AT42-03 ALVIN Dive 4989 leg.; Tubeworm; EC10483.</p></tp:treatment-sec><tp:treatment-sec sec-type="diagnosis" id="SECID0ENXCI"><title>Diagnosis.</title><p><italic><tp:taxon-name><tp:taxon-name-part taxon-name-part-type="genus" reg="Pseudolepetodrilus">Pseudolepetodrilus</tp:taxon-name-part><tp:taxon-name-part taxon-name-part-type="species" reg="costaricensis">costaricensis</tp:taxon-name-part></tp:taxon-name></italic> sp. nov. can be diagnosed by their unique “wing-shaped” first major lateral tooth on their radula and through genetic characterization of the mitochondrial <abbrev xmlns:xlink="http://www.w3.org/1999/xlink" xlink:title="mitochondrial cytochrome oxidase 1" id="ABBRID0E5XCI" xlink:type="simple">CO1</abbrev> gene.</p></tp:treatment-sec><tp:treatment-sec sec-type="description" id="SECID0ECYCI"><title>Description.</title><p><bold><italic>Shell</italic></bold> (Fig. <xref ref-type="fig" rid="F9">9G, H</xref>): Specimens exhibit patelliform shells with very small, truncated whorl at the posterior end of the shell. Holotype measures 3.7 mm in length, 2.8 mm in width, and 1.3 mm in maximum height. Shell roundness (width ÷ length) is ~ 0.75. Sinuous, concentric radial sculpturing present on shell with fine axial striations which intersect the radial sculpture to form very small, raised bumps. The aperture opening is ovate and unornamented. The aperture lip is thick and unornamented. The shell margin is flat. Posterior shell slope is flattened while the anterior shell slope is rounded. Shell apex is posteriorly shifted. Shell is robust with a thick, greenish brown periostracum covering the outer shell and wrapping over the aperture lip.</p><p><bold><italic>Soft parts</italic></bold> (Fig. <xref ref-type="fig" rid="F9">9I, M</xref>): Soft tissue is light greenish-to-yellowish in color. Mantle margin is thick and irregular and envelopes the body tissue. Three pairs of posterior epipodial tentacles are present. These tentacles descend in length, with the most anterior one being the longest and the most posterior one being the shortest. Posterior tentacles do not extend past the mantle margin. Two broad, fleshy, anterior tentacles are located approximately midway up and on either side of the foot margin. Two cephalic tentacles are present that are fleshy and triangular in shape and thicker than the epipodial tentacles. The mouth has a distinctive Y-shaped opening lacking thickened tissue. Elongated oral lappets are present. The penis originates from below the right cephalic tentacle. Operculum is absent.</p><p><bold><italic>Radula</italic></bold> (Fig. <xref ref-type="fig" rid="F9">9N, O</xref>): Rhipidoglossate radula. Rachidian teeth have very short shafts and sharp, triangular cusps. The anterior end of each cusp is flat while the pointed ends lack denticles. Rachidian teeth are flanked by one major lateral tooth on each side. Major laterals have broad, wing-shaped cusps that extend higher than the rachidian teeth. The outer edges of these cusps are serrated with ~ 16 short denticles. Three minor laterals follow which have long, sharp, triangular cusps whose outer edge is serrated with short denticles, but whose inner edges are not. The anterior edge of these minor laterals is slightly convex. The fourth, minor lateral teeth also have long, sharp, triangular cusps like the preceding three, but with serrations along both their inner and outer edges. Marginal teeth number ≥ 15 and exhibit rounded, spatulate cusps that are lined with ~ 40 denticles each. Denticles on each marginal tooth are elongated posteriorly and shorten as one moves anteriorly. Marginal cusps are located at the anterior end of a long, thin tooth shaft which connects to the radular ribbon at its base. Morphological transitions between major laterals, minor laterals, and marginal teeth are continuous.</p></tp:treatment-sec><tp:treatment-sec sec-type="distribution" id="SECID0EMZCI"><title>Distribution.</title><p><italic><tp:taxon-name><tp:taxon-name-part taxon-name-part-type="genus" reg="Pseudolepetodrilus">Pseudolepetodrilus</tp:taxon-name-part><tp:taxon-name-part taxon-name-part-type="species" reg="costaricensis">costaricensis</tp:taxon-name-part></tp:taxon-name></italic> sp. nov. is confirmed from the hydrocarbon seep sites “Jaco Scar” (<named-content xmlns:xlink="http://www.w3.org/1999/xlink" content-type="dwc:verbatimCoordinates" xlink:type="simple"><named-content content-type="geo-json" specific-use="{&#34;type&#34;:&#34;Point&#34;,&#34;coordinates&#34;:[-84.840000,9.120000]}" id="NCID0EA1CI" xlink:type="simple">9.12, -84.84</named-content></named-content>) at the Pacific Costa Rica Margin. This species was sampled from tubeworms at 1,760 m depth.</p></tp:treatment-sec><tp:treatment-sec sec-type="remarks" id="SECID0EF1CI"><title>Remarks.</title><p>Shells of this species notably do not narrow at their anterior ends, similar to <italic><tp:taxon-name><tp:taxon-name-part taxon-name-part-type="genus" reg="Lepetodrilus">L.</tp:taxon-name-part><tp:taxon-name-part taxon-name-part-type="species" reg="shannonae">shannonae</tp:taxon-name-part></tp:taxon-name></italic> (<xref ref-type="bibr" rid="B57">Warén and Bouchet 2009</xref>). Radulae most closely resembled those of <italic><tp:taxon-name><tp:taxon-name-part taxon-name-part-type="genus" reg="Lepetodrilus">L.</tp:taxon-name-part><tp:taxon-name-part taxon-name-part-type="species" reg="guaymasensis">guaymasensis</tp:taxon-name-part></tp:taxon-name></italic>. However, unlike this species, the central teeth of <italic><tp:taxon-name><tp:taxon-name-part taxon-name-part-type="genus" reg="Pseudolepetodrilus">P.</tp:taxon-name-part><tp:taxon-name-part taxon-name-part-type="species" reg="costaricensis">costaricensis</tp:taxon-name-part></tp:taxon-name></italic> are larger and lack denticles on their cusps. Further, their first lateral teeth have a shape that is distinct from <italic><tp:taxon-name><tp:taxon-name-part taxon-name-part-type="genus" reg="Lepetodrilus">L.</tp:taxon-name-part><tp:taxon-name-part taxon-name-part-type="species" reg="guaymasensis">guaymasensis</tp:taxon-name-part></tp:taxon-name></italic>, exhibiting an even, sloping outer ridge.</p></tp:treatment-sec><tp:treatment-sec sec-type="etymology" id="SECID0E22CI"><title>Etymology.</title><p>The species name <italic><tp:taxon-name><tp:taxon-name-part taxon-name-part-type="genus" reg="Pseudolepetodrilus"/><tp:taxon-name-part taxon-name-part-type="species" reg="costaricensis">costaricensis</tp:taxon-name-part></tp:taxon-name></italic> refers to the Pacific Costa Rica Margin, the geographic location where this species, and its genus, was first discovered.</p></tp:treatment-sec><tp:treatment-sec><!--Section generated to contain objects referenced in tp:taxon-treatment.--><fig id="F9" position="float" orientation="portrait"><object-id xmlns:xlink="http://www.w3.org/1999/xlink" content-type="doi" xlink:type="simple">10.3897/zookeys.1214.128594.figure9</object-id><object-id xmlns:xlink="http://www.w3.org/1999/xlink" content-type="zenodo_dep_id" xlink:type="simple">13917743</object-id><object-id xmlns:xlink="http://www.w3.org/1999/xlink" content-type="arpha" xlink:type="simple">B4498CD8-F5E9-5E54-A342-E1CF987FE6A7</object-id><label>Figure 9.</label><caption><p>Specimens of <italic><tp:taxon-name><tp:taxon-name-part taxon-name-part-type="genus" reg="Lepetodrilus">Lepetodrilus</tp:taxon-name-part><tp:taxon-name-part taxon-name-part-type="species" reg="guaymasensis">guaymasensis</tp:taxon-name-part></tp:taxon-name></italic> and <italic><tp:taxon-name><tp:taxon-name-part taxon-name-part-type="genus" reg="Pseudolepetodrilus">Pseudolepetodrilus</tp:taxon-name-part><tp:taxon-name-part taxon-name-part-type="species" reg="costaricensis">costaricensis</tp:taxon-name-part></tp:taxon-name></italic> gen. et sp. nov. <bold>A–C</bold> sequenced <italic><tp:taxon-name><tp:taxon-name-part taxon-name-part-type="genus" reg="Lepetodrilus">L.</tp:taxon-name-part><tp:taxon-name-part taxon-name-part-type="species" reg="guaymasensis">guaymasensis</tp:taxon-name-part></tp:taxon-name></italic> specimen (GenBank Accession # <ext-link xmlns:xlink="http://www.w3.org/1999/xlink" xlink:href="OQ644591" ext-link-type="gen" xlink:type="simple">OQ644591</ext-link>) from Mound 12, 998 m, AD4917, 1 June 2017 <bold>D–F</bold> additional <italic><tp:taxon-name><tp:taxon-name-part taxon-name-part-type="genus" reg="Lepetodrilus">L.</tp:taxon-name-part><tp:taxon-name-part taxon-name-part-type="species" reg="guaymasensis">guaymasensis</tp:taxon-name-part></tp:taxon-name></italic> specimen from Jaco Scar, 1,811 m, AD4912, 27 May 2017 <bold>G–I</bold><italic><tp:taxon-name><tp:taxon-name-part taxon-name-part-type="genus" reg="Pseudolepetodrilus">Pseudolepetodrilus</tp:taxon-name-part><tp:taxon-name-part taxon-name-part-type="species" reg="costaricensis">costaricensis</tp:taxon-name-part></tp:taxon-name></italic> sp. nov. holotype (<bold>G–I</bold>) and sequenced specimen (<bold>J–L</bold>) (GenBank Accession #<ext-link xmlns:xlink="http://www.w3.org/1999/xlink" xlink:href="OQ644586" ext-link-type="gen" xlink:type="simple">OQ644586</ext-link>), both from tubeworms, Jaco Scar, 1,760 m, AD4989, 4 November 2018 <bold>M</bold> close up view of <italic><tp:taxon-name><tp:taxon-name-part taxon-name-part-type="genus" reg="Pseudolepetodrilus">P.</tp:taxon-name-part><tp:taxon-name-part taxon-name-part-type="species" reg="costaricensis">costaricensis</tp:taxon-name-part></tp:taxon-name></italic> epipodial tentacles, with tracing <bold>N–P</bold> radula morphology representative of this new genus <bold>O</bold> isolated marginal lateral tooth. Scale bars: 1 mm (<bold>A–M</bold>); 300 µm (<bold>N</bold>); 50 µm (<bold>O</bold>); 30 µm (<bold>P</bold>).</p></caption><graphic xmlns:xlink="http://www.w3.org/1999/xlink" xlink:href="zookeys-1214-281_article-128594__-g009.jpg" position="float" orientation="portrait" xlink:type="simple" id="oo_1150578.jpg"><uri content-type="original_file" xlink:type="simple">https://binary.pensoft.net/fig/1150578</uri></graphic></fig></tp:treatment-sec><ref-list><ref id="B57"><mixed-citation xmlns:xlink="http://www.w3.org/1999/xlink" xlink:type="simple"><person-group><name name-style="western"><surname>Warén</surname><given-names>A</given-names></name><name name-style="western"><surname>Bouchet</surname><given-names>P</given-names></name></person-group> (<year>2009</year>) <article-title>New gastropods from deep-sea hydrocarbon seeps off West Africa.</article-title><source>Deep Sea Research Part II: Topical Studies in Oceanography</source><volume>56</volume>(<issue>23</issue>): <fpage>2326</fpage>–<lpage>2349</lpage>. <ext-link xlink:href="10.1016/j.dsr2.2009.04.013" ext-link-type="doi" xlink:type="simple">https://doi.org/10.1016/j.dsr2.2009.04.013</ext-link></mixed-citation></ref></ref-list></tp:taxon-treatment>
