# Supplementary material for: ﻿New species and records of limpets (Mollusca, Gastropoda) from the Pacific Costa Rica Margin
Source: Zookeys. 2024 Oct 9;1214:281–324. doi: 10.3897/zookeys.1214.128594 (PMC11491734; doi:10.3897/zookeys.1214.128594)
Supplement: XML Treatment for Cocculina methana [file zookeys.1214.128594-treatment7.xml]

<!DOCTYPE tp:taxon-treatment
  PUBLIC "-//TaxonX//DTD Taxonomic Treatment Publishing DTD v0 20100105//EN" "tax-treatment-NSO.dtd">
<tp:taxon-treatment xmlns:tp="http://www.plazi.org/taxpub"><tp:treatment-meta><kwd-group><label>Taxon classification</label><kwd>
                  <named-content content-type="kingdom">Animalia</named-content>
                </kwd><kwd>
                  <named-content content-type="order">Vetigastropoda</named-content>
                </kwd><kwd>
                  <named-content content-type="family">Cocculinidae</named-content>
                </kwd></kwd-group><mixed-citation publication-type="journal"><person-group><name><surname>Betters</surname><given-names>Melissa J.</given-names></name><name><surname>Cortés</surname><given-names>Jorge</given-names></name><name><surname>Cordes</surname><given-names>Erik E.</given-names></name></person-group><article-title>﻿New species and records of limpets (<tp:taxon-name><tp:taxon-name-part taxon-name-part-type="phylum">Mollusca</tp:taxon-name-part></tp:taxon-name>, <tp:taxon-name><tp:taxon-name-part taxon-name-part-type="class">Gastropoda</tp:taxon-name-part></tp:taxon-name>) from the Pacific Costa Rica Margin</article-title><source>Zookeys</source><day>09</day><month>10</month><year>2024</year><volume>1214</volume><fpage>281</fpage><lpage>324</lpage><pub-id pub-id-type="doi">10.3897/zookeys.1214.128594</pub-id></mixed-citation></tp:treatment-meta><tp:nomenclature><label>﻿</label><tp:taxon-name>
                <object-id xmlns:xlink="http://www.w3.org/1999/xlink" content-type="arpha" xlink:type="simple">730EE718-9358-5CC3-8B42-BA10C7AE124D</object-id>
                <tp:taxon-name-part taxon-name-part-type="genus" reg="Cocculina">Cocculina</tp:taxon-name-part>
                <tp:taxon-name-part taxon-name-part-type="species" reg="methana">methana</tp:taxon-name-part>
                <object-id xmlns:xlink="http://www.w3.org/1999/xlink" content-type="zoobank" xlink:type="simple">https://zoobank.org/C1481891-E0FF-4F55-8EE3-619ADE850CC4</object-id>
              </tp:taxon-name><tp:taxon-status xmlns:xlink="http://www.w3.org/1999/xlink" xlink:type="simple">sp. nov.</tp:taxon-status><xref ref-type="fig" rid="F10">Fig. 10</xref></tp:nomenclature><tp:treatment-sec sec-type="type material" id="SECID0EY5CI"><title>Type material examined.</title><p><bold><italic>Holotype</italic></bold>: Costa Rica • whole organism; ethanol-fixed; Original label: “<italic><tp:taxon-name><tp:taxon-name-part taxon-name-part-type="genus" reg="Cocculina">Cocculina</tp:taxon-name-part><tp:taxon-name-part taxon-name-part-type="species" reg="methana">methana</tp:taxon-name-part></tp:taxon-name></italic> holotype, 1, whole organism, AD4924, Costa Rica Margin, Quepos Seep, <named-content xmlns:xlink="http://www.w3.org/1999/xlink" content-type="dwc:verbatimCoordinates" xlink:type="simple"><named-content content-type="geo-json" specific-use="{&#34;type&#34;:&#34;Point&#34;,&#34;coordinates&#34;:[-84.621580,9.031740]}" id="NCID0ER6CI" xlink:type="simple">9.03174, -84.62158</named-content></named-content>, 1408 m, from clams.”; <abbrev xmlns:xlink="http://www.w3.org/1999/xlink" xlink:title="Scripps Institute of Oceanography Benthic Invertebrate Collection" id="ABBRID0EW6CI" xlink:type="simple">SIO-BIC</abbrev> M22533. <bold><italic>Paratypes</italic></bold>: Costa Rica • 1 specimen; same data as for holotype; Original label: “<italic><tp:taxon-name><tp:taxon-name-part taxon-name-part-type="genus" reg="Cocculina">Cocculina</tp:taxon-name-part><tp:taxon-name-part taxon-name-part-type="species" reg="methana">methana</tp:taxon-name-part></tp:taxon-name></italic> paratype, 1, whole organism, AD4924, Costa Rica Margin, Quepos Seep, <named-content xmlns:xlink="http://www.w3.org/1999/xlink" content-type="dwc:verbatimCoordinates" xlink:type="simple"><named-content content-type="geo-json" specific-use="{&#34;type&#34;:&#34;Point&#34;,&#34;coordinates&#34;:[-84.621580,9.031740]}" id="NCID0ELADI" xlink:type="simple">9.03174, -84.62158</named-content></named-content>, 1408 m, from clams.”; MZCR10672-01.</p></tp:treatment-sec><tp:treatment-sec sec-type="type locality" id="SECID0EQADI"><title>Type locality.</title><p>Costa Rica • Costa Rica Margin, Quepos Seep, <named-content xmlns:xlink="http://www.w3.org/1999/xlink" content-type="dwc:verbatimCoordinates" xlink:type="simple"><named-content content-type="geo-json" specific-use="{&#34;type&#34;:&#34;Point&#34;,&#34;coordinates&#34;:[-84.621580,9.031740]}" id="NCID0EZADI" xlink:type="simple">9.03174, -84.62158</named-content></named-content>; hydrocarbon seep; clams; 1,408 m; 7 June 2017; AT37-13 ALVIN Dive 4924 leg.</p></tp:treatment-sec><tp:treatment-sec sec-type="material" id="SECID0E5ADI"><title>Other material examined.</title><p>Costa Rica • 4 specimens; Costa Rica Margin, Quepos Seep; <named-content xmlns:xlink="http://www.w3.org/1999/xlink" content-type="dwc:verbatimCoordinates" xlink:type="simple"><named-content content-type="geo-json" specific-use="{&#34;type&#34;:&#34;Point&#34;,&#34;coordinates&#34;:[-84.621580,9.031740]}" id="NCID0EHBDI" xlink:type="simple">9.03174, -84.62158</named-content></named-content>; 1,408 m; 7 June 2017; AT37-13 ALVIN Dive 4924 leg.; Clams; Erik Cordes Personal Collection (<abbrev xmlns:xlink="http://www.w3.org/1999/xlink" xlink:title="Erik Cordes, Personal Collection at Temple University" id="ABBRID0EMBDI" xlink:type="simple">EC</abbrev>) 5752 • 2 specimen(s); Costa Rica Margin, Mound 12; <named-content xmlns:xlink="http://www.w3.org/1999/xlink" content-type="dwc:verbatimCoordinates" xlink:type="simple"><named-content content-type="geo-json" specific-use="{&#34;type&#34;:&#34;Point&#34;,&#34;coordinates&#34;:[-84.311677,8.929983]}" id="NCID0ETBDI" xlink:type="simple">8.929983333, -84.31167667</named-content></named-content>; 992 m; 20 October 2018; AT42-03 ALVIN Dive 4974 leg.; Bone, <abbrev xmlns:xlink="http://www.w3.org/1999/xlink" xlink:title="Scripps Institute of Oceanography Benthic Invertebrate Collection" id="ABBRID0EYBDI" xlink:type="simple">SIO-BIC</abbrev> M16788 • 3 specimen(s); Costa Rica Margin, Jaco Scar; <named-content xmlns:xlink="http://www.w3.org/1999/xlink" content-type="dwc:verbatimCoordinates" xlink:type="simple"><named-content content-type="geo-json" specific-use="{&#34;type&#34;:&#34;Point&#34;,&#34;coordinates&#34;:[-84.840050,9.115620]}" id="NCID0E6BDI" xlink:type="simple">9.11562, -84.84005</named-content></named-content>; 1,908 m; 28 May 2017; AT37-13 ALVIN Dive 4913 leg.; Wood, <abbrev xmlns:xlink="http://www.w3.org/1999/xlink" xlink:title="Scripps Institute of Oceanography Benthic Invertebrate Collection" id="ABBRID0EECDI" xlink:type="simple">SIO-BIC</abbrev> M16149 • 15 specimen(s); Costa Rica Margin, Jaco Scar; <named-content xmlns:xlink="http://www.w3.org/1999/xlink" content-type="dwc:verbatimCoordinates" xlink:type="simple"><named-content content-type="geo-json" specific-use="{&#34;type&#34;:&#34;Point&#34;,&#34;coordinates&#34;:[-84.842770,9.119300]}" id="NCID0ELCDI" xlink:type="simple">9.1193, -84.84277</named-content></named-content>; 1,854 m; 31 May 2017; AT37-13 ALVIN Dive 4916 leg.; Tubeworm, <abbrev xmlns:xlink="http://www.w3.org/1999/xlink" xlink:title="Scripps Institute of Oceanography Benthic Invertebrate Collection" id="ABBRID0EQCDI" xlink:type="simple">SIO-BIC</abbrev> M16171 • 30 specimen(s); Costa Rica Margin, Quepos Seep; <named-content xmlns:xlink="http://www.w3.org/1999/xlink" content-type="dwc:verbatimCoordinates" xlink:type="simple"><named-content content-type="geo-json" specific-use="{&#34;type&#34;:&#34;Point&#34;,&#34;coordinates&#34;:[-84.623000,9.030300]}" id="NCID0EXCDI" xlink:type="simple">9.0303, -84.623</named-content></named-content>; 1,433 m; 1 March 2009; AT15-44 ALVIN Dive 4508 leg.; <abbrev xmlns:xlink="http://www.w3.org/1999/xlink" xlink:title="Scripps Institute of Oceanography Benthic Invertebrate Collection" id="ABBRID0E3CDI" xlink:type="simple">SIO-BIC</abbrev> M12024 • 3 specimen(s); Costa Rica Margin, Jaco Scar; <named-content xmlns:xlink="http://www.w3.org/1999/xlink" content-type="dwc:verbatimCoordinates" xlink:type="simple"><named-content content-type="geo-json" specific-use="{&#34;type&#34;:&#34;Point&#34;,&#34;coordinates&#34;:[-84.841700,9.117200]}" id="NCID0EDDDI" xlink:type="simple">9.1172, -84.8417</named-content></named-content>; 1,866 m; 3 March 2009; AT15-44 ALVIN Dive 4509 leg.; <abbrev xmlns:xlink="http://www.w3.org/1999/xlink" xlink:title="Scripps Institute of Oceanography Benthic Invertebrate Collection" id="ABBRID0EIDDI" xlink:type="simple">SIO-BIC</abbrev> M12037 • 6 specimen(s); Costa Rica Margin, Mound Jaguar; <named-content xmlns:xlink="http://www.w3.org/1999/xlink" content-type="dwc:verbatimCoordinates" xlink:type="simple"><named-content content-type="geo-json" specific-use="{&#34;type&#34;:&#34;Point&#34;,&#34;coordinates&#34;:[-85.882119,9.651756]}" id="NCID0EPDDI" xlink:type="simple">9.651755802, -85.88211866</named-content></named-content>; 2,000 m; 25 January 2019; FK19-0106 SUBASTIAN Dive 230 leg.; Wood, <abbrev xmlns:xlink="http://www.w3.org/1999/xlink" xlink:title="Scripps Institute of Oceanography Benthic Invertebrate Collection" id="ABBRID0EUDDI" xlink:type="simple">SIO-BIC</abbrev> M17106 • 3 specimen(s); Costa Rica Margin, Mound Jaguar; <named-content xmlns:xlink="http://www.w3.org/1999/xlink" content-type="dwc:verbatimCoordinates" xlink:type="simple"><named-content content-type="geo-json" specific-use="{&#34;type&#34;:&#34;Point&#34;,&#34;coordinates&#34;:[-85.882592,9.658761]}" id="NCID0E2DDI" xlink:type="simple">9.65876081, -85.88259157</named-content></named-content>; 1,896 m; 25 January 2019; FK19-0106 SUBASTIAN Dive 230 leg.; Wood, <abbrev xmlns:xlink="http://www.w3.org/1999/xlink" xlink:title="Scripps Institute of Oceanography Benthic Invertebrate Collection" id="ABBRID0EAEDI" xlink:type="simple">SIO-BIC</abbrev> M17105.</p></tp:treatment-sec><tp:treatment-sec sec-type="diagnosis" id="SECID0EEEDI"><title>Diagnosis.</title><p><italic><tp:taxon-name><tp:taxon-name-part taxon-name-part-type="genus" reg="Cocculina">Cocculina</tp:taxon-name-part><tp:taxon-name-part taxon-name-part-type="species" reg="methana">methana</tp:taxon-name-part></tp:taxon-name></italic> sp. nov. may be diagnosed by its distinct golden-brown periostracum. It may be most reliably distinguished from its sister species, <italic><tp:taxon-name><tp:taxon-name-part taxon-name-part-type="genus" reg="Cocculina">Cocculina</tp:taxon-name-part><tp:taxon-name-part taxon-name-part-type="species" reg="japonica">japonica</tp:taxon-name-part></tp:taxon-name></italic>, through mitochondrial <abbrev xmlns:xlink="http://www.w3.org/1999/xlink" xlink:title="mitochondrial cytochrome oxidase 1" id="ABBRID0EAFDI" xlink:type="simple">CO1</abbrev> barcoding.</p></tp:treatment-sec><tp:treatment-sec sec-type="description" id="SECID0EEFDI"><title>Description.</title><p><bold><italic>Shell</italic></bold> (Fig. <xref ref-type="fig" rid="F10">10A–C</xref>): Specimens exhibit uncoiled, patelliform shells. Holotype measures 3.4 mm in length, 2.3 mm in width, and 1.7 mm in maximum height. Shell roundness (width ÷ length) is ~ 0.66. Fine, concentric, radial sculpturing present on shell. The aperture opening is ovate and unornamented. The aperture lip is thin, fragile, and unornamented. The shell margin is flat. Posterior shell slope is flattened while the anterior shell slope is rounded. Shell apex is posteriorly shifted. Protoconch is unknown. Shell is robust with a thick, greenish brown periostracum covering the outer shell and wrapping over the aperture lip.</p><p><bold><italic>Soft parts</italic></bold> (Fig. <xref ref-type="fig" rid="F10">10C</xref>): Soft tissue is light yellow to white in color. Mantle margin is thin and irregular. One pair of posterior epipodial tentacles present. Posterior tentacles are thin, elongated, and do not taper in width towards their distal ends. Two, short, blunt cephalic tentacles are present that are slightly thicker than the epipodial tentacles. The mouth has well-developed oral lappets surrounding a starburst-shaped oral opening. External reproductive structures were not observed. Foot margin is ovate and slightly irregular. Operculum is absent.</p><p><bold><italic>Radula</italic></bold> (Fig. <xref ref-type="fig" rid="F10">10I–K</xref>): Radula is rhipidoglossate. Rachidian teeth are highly diminished, lacking cusps; The rachidian teeth form a continuous, raised ridge down the center of the radula. Rachidian are flanked by three major lateral teeth on each side. Lateral teeth have spatulate cusps that decrease in size from the first to third tooth. First major lateral teeth are the broadest, having 6–8 rounded denticles on their cusps. Second major lateral teeth are slightly thinner, having 3–5 denticles on their cusps. Finally, the third major laterals are thinner than the other two, and have two or fewer denticles on their cusps. These three major laterals are followed by one minor lateral tooth, which is broader than any of the other teeth preceding it. This minor lateral tooth has a short cusp that is angled outwards with four or five blunt, rounded denticles. Each minor lateral tooth has one or two short denticles on their innermost side (raised the highest), followed by one broad, elongated denticle, and finally followed by another short denticle on its outermost, lowest side. Two sets of numerous, marginal teeth follow, set at different angles. Sets of inner marginal teeth are more or less parallel to the radular ribbon, and number 10–12 teeth. Each tooth has a very thin and long tooth shaft (thinner than any of the preceding teeth) and a spatulate cusp with 5–7 short, rounded denticles. Sets of outer marginals are set at ~ 45° angle to the radular ribbon, and number between 15–20 teeth. These outer marginals also have a thin and long tooth shaft with spatulate cusps. These cusps, however, are decorated with ~ 24 thin, bristle-like denticles (~ 12 on each side of the cusp).</p></tp:treatment-sec><tp:treatment-sec sec-type="distribution" id="SECID0EUGDI"><title>Distribution.</title><p><italic><tp:taxon-name><tp:taxon-name-part taxon-name-part-type="genus" reg="Cocculina">Cocculina</tp:taxon-name-part><tp:taxon-name-part taxon-name-part-type="species" reg="methana">methana</tp:taxon-name-part></tp:taxon-name></italic> sp. nov. is confirmed from the hydrocarbon seep sites Quepos Seep (<named-content xmlns:xlink="http://www.w3.org/1999/xlink" content-type="dwc:verbatimCoordinates" xlink:type="simple"><named-content content-type="geo-json" specific-use="{&#34;type&#34;:&#34;Point&#34;,&#34;coordinates&#34;:[-84.620000,9.030000]}" id="NCID0EIHDI" xlink:type="simple">9.03, -84.62</named-content></named-content>), Mound 12 (<named-content xmlns:xlink="http://www.w3.org/1999/xlink" content-type="dwc:verbatimCoordinates" xlink:type="simple"><named-content content-type="geo-json" specific-use="{&#34;type&#34;:&#34;Point&#34;,&#34;coordinates&#34;:[-84.310000,8.930000]}" id="NCID0EQHDI" xlink:type="simple">8.93, -84.31</named-content></named-content>), Jaco Scar (<named-content xmlns:xlink="http://www.w3.org/1999/xlink" content-type="dwc:verbatimCoordinates" xlink:type="simple"><named-content content-type="geo-json" specific-use="{&#34;type&#34;:&#34;Point&#34;,&#34;coordinates&#34;:[-84.840000,9.120000]}" id="NCID0EYHDI" xlink:type="simple">9.12, -84.84</named-content></named-content>), and Mound Jaguar (<named-content xmlns:xlink="http://www.w3.org/1999/xlink" content-type="dwc:verbatimCoordinates" xlink:type="simple"><named-content content-type="geo-json" specific-use="{&#34;type&#34;:&#34;Point&#34;,&#34;coordinates&#34;:[-85.880000,9.660000]}" id="NCID0EAIDI" xlink:type="simple">9.66, -85.88</named-content></named-content>) at the Pacific Costa Rica Margin. This species was sampled from clam shells, wood, tubeworms, and bone between 1,408–2,000 m depth. These are among the deepest-known <italic><tp:taxon-name><tp:taxon-name-part taxon-name-part-type="genus" reg="Cocculina">Cocculina</tp:taxon-name-part></tp:taxon-name></italic>.</p></tp:treatment-sec><tp:treatment-sec sec-type="remarks" id="SECID0EMIDI"><title>Remarks.</title><p>The shells of <italic><tp:taxon-name><tp:taxon-name-part taxon-name-part-type="genus" reg="Cocculina">Cocculina</tp:taxon-name-part><tp:taxon-name-part taxon-name-part-type="species" reg="methana">methana</tp:taxon-name-part></tp:taxon-name></italic> sp. nov. most closely resemble those of <italic><tp:taxon-name><tp:taxon-name-part taxon-name-part-type="genus" reg="Cocculina">C.</tp:taxon-name-part><tp:taxon-name-part taxon-name-part-type="species" reg="japonica">japonica</tp:taxon-name-part></tp:taxon-name></italic> (<xref ref-type="bibr" rid="B15">Dall 1907</xref>). Radulae of these specimens most closely resembled that of <italic><tp:taxon-name><tp:taxon-name-part taxon-name-part-type="genus" reg="Cocculina">C.</tp:taxon-name-part><tp:taxon-name-part taxon-name-part-type="species" reg="cowani">cowani</tp:taxon-name-part></tp:taxon-name></italic> (<xref ref-type="bibr" rid="B33">McLean 1987</xref>) but with distinct central teeth that form a narrow, defined ridge down the center of the radula (Fig. <xref ref-type="fig" rid="F9">9J</xref>). The shell apex of this species notably lacks the hooked “sail fin” appearance of other <italic><tp:taxon-name><tp:taxon-name-part taxon-name-part-type="genus" reg="Cocculina">Cocculina</tp:taxon-name-part></tp:taxon-name></italic> species. The periostracum of these specimens was observed to significantly corrode with prolonged ethanol preservation (Fig. <xref ref-type="fig" rid="F10">10G, H</xref>). This should be considered when examining museum specimens.</p></tp:treatment-sec><tp:treatment-sec sec-type="etymology" id="SECID0EKKDI"><title>Etymology.</title><p>The species name <italic><tp:taxon-name><tp:taxon-name-part taxon-name-part-type="genus" reg="Cocculina"/><tp:taxon-name-part taxon-name-part-type="species" reg="methana">methana</tp:taxon-name-part></tp:taxon-name></italic> refers to the occurrence of this species at a hydrocarbon seep site. This habitat type is notable, as all other known species of <italic><tp:taxon-name><tp:taxon-name-part taxon-name-part-type="genus" reg="Cocculina">Cocculina</tp:taxon-name-part></tp:taxon-name></italic> occur at either inactive hydrothermal vents or organic falls.</p></tp:treatment-sec><tp:treatment-sec><!--Section generated to contain objects referenced in tp:taxon-treatment.--><fig id="F10" position="float" orientation="portrait"><object-id xmlns:xlink="http://www.w3.org/1999/xlink" content-type="doi" xlink:type="simple">10.3897/zookeys.1214.128594.figure10</object-id><object-id xmlns:xlink="http://www.w3.org/1999/xlink" content-type="zenodo_dep_id" xlink:type="simple">13917712</object-id><object-id xmlns:xlink="http://www.w3.org/1999/xlink" content-type="arpha" xlink:type="simple">E0D88A86-CFDD-559F-8E7E-563DC4D634C8</object-id><label>Figure 10.</label><caption><p>Specimens of <italic><tp:taxon-name><tp:taxon-name-part taxon-name-part-type="genus" reg="Cocculina">Cocculina</tp:taxon-name-part><tp:taxon-name-part taxon-name-part-type="species" reg="methana">methana</tp:taxon-name-part></tp:taxon-name></italic> sp. nov. <bold>A, B</bold> holotype from clam shells, Quepos Seep, 1,408 m, AD4924, 7 June 2017 <bold>C</bold> holotype soft tissue with tracing <bold>D–F</bold> paratype from tubeworms, Quepos Seep, 1064 m, AD4923, 7 June 2017 <bold>G, H</bold> sequenced specimen (GenBank Accession # <ext-link xmlns:xlink="http://www.w3.org/1999/xlink" xlink:href="OQ644629" ext-link-type="gen" xlink:type="simple">OQ644629</ext-link>) from same location as previous showing intact periostracum prior to erosion with ethanol preservation. White dotted line denotes obstruction of image by forceps used to position the specimen <bold>I–K</bold> details of radula <bold>K</bold> details of marginal teeth. Scale bars: 1 mm (<bold>A–H</bold>); 150 µm (<bold>I</bold>); 50 µm (<bold>J</bold>); 20 µm (<bold>K</bold>).</p></caption><graphic xmlns:xlink="http://www.w3.org/1999/xlink" xlink:href="zookeys-1214-281_article-128594__-g010.jpg" position="float" orientation="portrait" xlink:type="simple" id="oo_1150579.jpg"><uri content-type="original_file" xlink:type="simple">https://binary.pensoft.net/fig/1150579</uri></graphic></fig><fig id="F9" position="float" orientation="portrait"><object-id xmlns:xlink="http://www.w3.org/1999/xlink" content-type="doi" xlink:type="simple">10.3897/zookeys.1214.128594.figure9</object-id><object-id xmlns:xlink="http://www.w3.org/1999/xlink" content-type="zenodo_dep_id" xlink:type="simple">13917743</object-id><object-id xmlns:xlink="http://www.w3.org/1999/xlink" content-type="arpha" xlink:type="simple">B4498CD8-F5E9-5E54-A342-E1CF987FE6A7</object-id><label>Figure 9.</label><caption><p>Specimens of <italic><tp:taxon-name><tp:taxon-name-part taxon-name-part-type="genus" reg="Lepetodrilus">Lepetodrilus</tp:taxon-name-part><tp:taxon-name-part taxon-name-part-type="species" reg="guaymasensis">guaymasensis</tp:taxon-name-part></tp:taxon-name></italic> and <italic><tp:taxon-name><tp:taxon-name-part taxon-name-part-type="genus" reg="Pseudolepetodrilus">Pseudolepetodrilus</tp:taxon-name-part><tp:taxon-name-part taxon-name-part-type="species" reg="costaricensis">costaricensis</tp:taxon-name-part></tp:taxon-name></italic> gen. et sp. nov. <bold>A–C</bold> sequenced <italic><tp:taxon-name><tp:taxon-name-part taxon-name-part-type="genus" reg="Lepetodrilus">L.</tp:taxon-name-part><tp:taxon-name-part taxon-name-part-type="species" reg="guaymasensis">guaymasensis</tp:taxon-name-part></tp:taxon-name></italic> specimen (GenBank Accession # <ext-link xmlns:xlink="http://www.w3.org/1999/xlink" xlink:href="OQ644591" ext-link-type="gen" xlink:type="simple">OQ644591</ext-link>) from Mound 12, 998 m, AD4917, 1 June 2017 <bold>D–F</bold> additional <italic><tp:taxon-name><tp:taxon-name-part taxon-name-part-type="genus" reg="Lepetodrilus">L.</tp:taxon-name-part><tp:taxon-name-part taxon-name-part-type="species" reg="guaymasensis">guaymasensis</tp:taxon-name-part></tp:taxon-name></italic> specimen from Jaco Scar, 1,811 m, AD4912, 27 May 2017 <bold>G–I</bold><italic><tp:taxon-name><tp:taxon-name-part taxon-name-part-type="genus" reg="Pseudolepetodrilus">Pseudolepetodrilus</tp:taxon-name-part><tp:taxon-name-part taxon-name-part-type="species" reg="costaricensis">costaricensis</tp:taxon-name-part></tp:taxon-name></italic> sp. nov. holotype (<bold>G–I</bold>) and sequenced specimen (<bold>J–L</bold>) (GenBank Accession #<ext-link xmlns:xlink="http://www.w3.org/1999/xlink" xlink:href="OQ644586" ext-link-type="gen" xlink:type="simple">OQ644586</ext-link>), both from tubeworms, Jaco Scar, 1,760 m, AD4989, 4 November 2018 <bold>M</bold> close up view of <italic><tp:taxon-name><tp:taxon-name-part taxon-name-part-type="genus" reg="Pseudolepetodrilus">P.</tp:taxon-name-part><tp:taxon-name-part taxon-name-part-type="species" reg="costaricensis">costaricensis</tp:taxon-name-part></tp:taxon-name></italic> epipodial tentacles, with tracing <bold>N–P</bold> radula morphology representative of this new genus <bold>O</bold> isolated marginal lateral tooth. Scale bars: 1 mm (<bold>A–M</bold>); 300 µm (<bold>N</bold>); 50 µm (<bold>O</bold>); 30 µm (<bold>P</bold>).</p></caption><graphic xmlns:xlink="http://www.w3.org/1999/xlink" xlink:href="zookeys-1214-281_article-128594__-g009.jpg" position="float" orientation="portrait" xlink:type="simple" id="oo_1150578.jpg"><uri content-type="original_file" xlink:type="simple">https://binary.pensoft.net/fig/1150578</uri></graphic></fig></tp:treatment-sec><ref-list><ref id="B15"><mixed-citation xmlns:xlink="http://www.w3.org/1999/xlink" xlink:type="simple"><person-group><name name-style="western"><surname>Dall</surname><given-names>W</given-names></name></person-group> (<year>1907</year>) <article-title>Descriptions of new species of shells, chiefly <tp:taxon-name><tp:taxon-name-part taxon-name-part-type="family">Buccinidae</tp:taxon-name-part></tp:taxon-name>, from the dredgings of the U.S.S. “Albatross” during 1906, in the northwestern Pacific, Bering, Okhotsk, and Japanese Seas.</article-title><source>Smithsonian Miscellaneous Collections</source><volume>50</volume>(<issue>2</issue>): <fpage>139</fpage>–<lpage>173</lpage>.</mixed-citation></ref><ref id="B33"><mixed-citation xmlns:xlink="http://www.w3.org/1999/xlink" xlink:type="simple"><person-group><name name-style="western"><surname>McLean</surname><given-names>J</given-names></name></person-group> (<year>1987</year>) <article-title>Taxonomic descriptions of cocculinid limpets (<tp:taxon-name><tp:taxon-name-part taxon-name-part-type="phylum">Mollusca</tp:taxon-name-part></tp:taxon-name>, <tp:taxon-name><tp:taxon-name-part taxon-name-part-type="order">Archaeogastropoda</tp:taxon-name-part></tp:taxon-name>): two new species and three rediscovered species.</article-title><source>Zoologica Scripta</source><volume>16</volume>(<issue>4</issue>): <fpage>325</fpage>–<lpage>333</lpage>. <ext-link xlink:href="10.1111/j.1463-6409.1987.tb00078.x" ext-link-type="doi" xlink:type="simple">https://doi.org/10.1111/j.1463-6409.1987.tb00078.x</ext-link></mixed-citation></ref></ref-list></tp:taxon-treatment>
